# Supplementary material for: A multi-partner symbiotic community inhabits the emerging insect pest Pentastiridius leporinus
Source: mBio. 2025 Nov 12;16(12):e03103-25. doi: 10.1128/mbio.03103-25 (PMC12691624; doi:10.1128/mbio.03103-25)
Supplement: Supplemental Tables — Tables S1 to S8. [file mbio.03103-25-s0002.xlsx]

## Sheet: Cover
	A multi-partner symbiotic community inhabits the emerging pest Pentastiridius leporinus
	Heiko Vogel1,#, Benjamin Weiss1, Fortesa Rama1, Andre Rinklef2, Tobias Engl1, Martin Kaltenpoth1,# & Andreas Vilcinskas2,3,#
	1 Max-Planck-Institute for Chemical Ecology, Dep. Insect Symbiosis, Hans-Knöll-Strasse 8, 07745 Jena, Germany
	2 Branch Bioresources of the Fraunhofer Institute for Molecular Biology and Applied Ecology, Ohlebergsweg 12, 35392 Giessen, Germany
	3 Institute for Insect Biotechnology, Justus-Liebig-University of Giessen, Heinrich-Buff-Ring 26-32, 35392 Giessen, Germany
	# Corresponding authors:
	Heiko Vogel, Max Planck Institute for Chemical Ecology, Hans-Knoell-Str. 8, 07745 Jena, Germany. E-mail: hvogel@ice.mpg.de
	Martin Kaltenpoth, Max Planck Institute for Chemical Ecology, Hans-Knoell-Str. 8, 07745 Jena, Germany. E-mail: kaltenpoth@ice.mpg.de
	Andreas Vilcinskas, Institute for Insect Biotechnology, Justus-Liebig-University of Giessen, Heinrich-Buff-Ring 26-32, 35392 Giessen, Germany. E-mail: Andreas.Vilcinskas@ime.fraunhofer.de
	SUPPLEMENTARY TABLES

## Sheet: Table S1
Table S1. Ca. Sulcia Genome: gene prediction and annotation.
Candidatus Karelsulcia PENLEP
Sequence Name	Sequence Length	Sequence Data	Sequence Description	Blast Top Hit Taxonomy Name	Blast Top Hit E-Value	Blast Top Hit Accession	Mapping Gene Name	Mapping GO ID	Mapping GO Term	Annotation GO ID	Annotation GO Term	Enzyme Code	Enzyme Name	InterPro Accession	InterPro Name	InterPro Signatures	InterPro GO ID	InterPro GO Term	Reference (gene abbreviation) in main manuscript	Associated pathway
Karelsulcia-PENLEP_start_347_stop_1711_strand_1_mtaB	1365	ATGAAAAAAATCTCCTTCCTTACTTATGGATGTAAATTAAATTATTCTGAATTTTCTACAATAAAAAGAAATTTATTAAATGTAGGATATAAAATTGTCGGTTTTGATTATTCTTCTCATATTTATATAATAAATACATGTTCTATTACTCAGAATGCTGATAACAAATTATTGGGTTTAATAAAAACAATAAAAACAAACAATAAAAAAGCTAAGATAATCCTCTTGGGATGTTATCCTCAGAGTTTATATAATAAAATATATATAAAGCAAATATATGCAGATGATACAATTAGTTCATACAGTTCATTTTTAAAACAAGTTTATTTAGTATTTGGTACTAAGGAAAAATTCAAATTACATTTGTTTTTAACCAATCAAATGAACCCAAAAATTTCA…	tRNA (N(6)-L-threonylcarbamoyladenosine(37)-C(2))-methylthiotransferase MtaB	Candidatus Karelsulcia muelleri	2.8E-291	WP_158380308	SMPSPU_148;SMCARI_148;SMCARI_148;SMCARI_148;SMPSPU_148;SMCARI_148;SMPSPU_148;SMPSPU_148;SMCARI_148;SMCARI_148;SMPSPU_148;SMCARI_148;SMPSPU_148;SMPSPU_148;SMCARI_148;SMPSPU_148	GO:0035596-IEA;GO:0035597-IEA;GO:0046872-IEA;GO:0005829-IEA;GO:0006400-IEA;GO:0051539-IEA;GO:0016740-IEA;GO:0035600-IEA	methylthiotransferase activity-IEA;N6-isopentenyladenosine methylthiotransferase activity-IEA;metal ion binding-IEA;cytosol-IEA;tRNA modification-IEA;4 iron, 4 sulfur cluster binding-IEA;transferase activity-IEA;tRNA methylthiolation-IEA	GO:0035598;GO:0035600;GO:0051539	N6-threonylcarbomyladenosine methylthiotransferase activity;tRNA methylthiolation;4 iron, 4 sulfur cluster binding	EC:2.8.4	Transferring sulfur-containing groups	IPR007197;IPR023404;IPR005839;IPR038135;IPR013848;noIPR;noIPR;noIPR;IPR007197;noIPR;IPR020612;IPR007197;IPR013848;noIPR	Radical SAM;Radical SAM, alpha/beta horseshoe;Methylthiotransferase;Methylthiotransferase, N-terminal domain superfamily;Methylthiotransferase, N-terminal;Methylthiotransferase, N-terminal;Methylthiotransferase, N-terminal;Methylthiotransferase, N-terminal;Radical SAM;Radical SAM;Methylthiotransferase, conserved site;Radical SAM;Methylthiotransferase, N-terminal;Methylthiotransferase, N-terminal	PF04055 (PFAM);G3DSA:3.80.30.20 (GENE3D);TIGR00089 (NCBIFAM);G3DSA:3.40.50.12160 (GENE3D);PF00919 (PFAM);PIRSR000167-2 (PIRSR);SFLDG01082 (SFLD);PIRSR000167-1 (PIRSR);SFLDS00029 (SFLD);PTHR11918 (PANTHER);PS01278 (PROSITE_PATTERNS);PS51918 (PROSITE_PROFILES);PS51449 (PROSITE_PROFILES);SSF102114 (SUPERFAMILY)	GO:0051536/GO:0003824;;GO:0006400/GO:0051539/GO:0016740;;GO:0051539/GO:0035596;;;;GO:0051536/GO:0003824;GO:0035600/GO:0035598;GO:0051539;GO:0051536/GO:0003824;GO:0051539/GO:0035596;	iron-sulfur cluster binding/catalytic activity;;tRNA modification/4 iron, 4 sulfur cluster binding/transferase activity;;4 iron, 4 sulfur cluster binding/methylthiotransferase activity;;;;iron-sulfur cluster binding/catalytic activity;tRNA methylthiolation/N6-threonylcarbomyladenosine methylthiotransferase activity;4 iron, 4 sulfur cluster binding;iron-sulfur cluster binding/catalytic activity;4 …
Karelsulcia-PENLEP_start_1712_stop_3565_strand_-1_htpG	1854	ATGGCAAAAAACAAAGGTCATATAAAAGTTGCTGCAGATAATATCTTTCCGATTATAAAAAAATTTTTATATTCAGAAAATGAAATTTTTTTAAGAGAAATAATATGTAATGCAGTTGATGCTTGCAATAAAATAATAACTTTAAAACAGTTAGGAAAAATAACCAACATAAAAGAAAAATTAGAAATAGAAGTAAAAATATATAAAGAAGATAAAATTATTAAAATAATAGACAATGGAATAGGAATGACAAAAAAAGAAGTTGAAAAATATATTAATCAAATTGCATTCTCAAGTGCTGGTAAATTTCTTGAAAAATATAAAGCCCAAAATACAATGATTGGAAATTTTGGGTTAGGATTTTATTCAAGTTTTTTAATTTCTGATAAAGTGGAAATT…	molecular chaperone HtpG	Candidatus Karelsulcia muelleri	0.0E0	WP_274095937	C9I73_043;C9I73_043;htpG;C9I73_043;htpG;C9I73_043;htpG;htpG;htpG;htpG;htpG;htpG;htpG;htpG;C9I73_043	GO:0051082-IEA;GO:0140662-IEA;GO:0005524-IEA;GO:0016887-IEA;GO:0006457-IEA	unfolded protein binding-IEA;ATP-dependent protein folding chaperone-IEA;ATP binding-IEA;ATP hydrolysis activity-IEA;protein folding-IEA	GO:0005524;GO:0006457;GO:0016887;GO:0051082;GO:0140662	ATP binding;protein folding;ATP hydrolysis activity;unfolded protein binding;ATP-dependent protein folding chaperone	EC:3.6.1.15	nucleoside-triphosphate phosphatase	IPR020575;IPR001404;noIPR;noIPR;IPR036890;noIPR;noIPR;IPR001404;IPR001404;IPR036890;IPR020568	Heat shock protein Hsp90, N-terminal;Heat shock protein Hsp90 family;Heat shock protein Hsp90 family;Heat shock protein Hsp90 family;Histidine kinase/HSP90-like ATPase superfamily;Histidine kinase/HSP90-like ATPase superfamily;Histidine kinase/HSP90-like ATPase superfamily;Heat shock protein Hsp90 family;Heat shock protein Hsp90 family;Histidine kinase/HSP90-like ATPase superfamily;Ribosomal prot…	PR00775 (PRINTS);PF00183 (PFAM);G3DSA:3.30.230.80 (GENE3D);NF003555 (NCBIFAM);G3DSA:3.30.565.10 (GENE3D);G3DSA:3.40.50.11260 (GENE3D);PF13589 (PFAM);PIRSF002583 (PIRSF);PTHR11528 (PANTHER);SSF55874 (SUPERFAMILY);SSF54211 (SUPERFAMILY)	;GO:0051082/GO:0016887/GO:0005524/GO:0006457/GO:0140662;;;;;;GO:0051082/GO:0016887/GO:0005524/GO:0006457/GO:0140662;GO:0051082/GO:0016887/GO:0005524/GO:0006457/GO:0140662;;	;unfolded protein binding/ATP hydrolysis activity/ATP binding/protein folding/ATP-dependent protein folding chaperone;;;;;;unfolded protein binding/ATP hydrolysis activity/ATP binding/protein folding/ATP-dependent protein folding chaperone;unfolded protein binding/ATP hydrolysis activity/ATP binding/protein folding/ATP-dependent protein folding chaperone;;
Karelsulcia-PENLEP_start_3907_stop_5298_strand_1_pdhD	1392	ATGCATTTTGATTTAATAGTTATTGGAAGTGGTCCAGCAGGATATGTTGCTGCAATAAGGGCAGCCCAATTAGGGTTAAAAACTGCAATAGTGGAAAAACAAGAATTAGGAGGAGTATGTTTGAATTGGGGATGCATTCCGACAAAGTCTTTATTGCAAAGTGCTAATTTATTCGAACTTTTTAATAACTCTAACAAATATGGAATCAATGCTAAACAAGTTGAATTAAACTTGGAAAATATTTTATCTAGAAGTAGGAATATAGTTGATGATCTACAAAAAGGTCTAGCATTTTTAATGAAAAAAAATGAAATACAATTAATATATGGTACTGCTAAAATCTTGGAAGAAAAGACACTTATTGTAAAGTCTAAAAACAACCAAAAAAAATATAAATTT…	dihydrolipoyl dehydrogenase	Candidatus Karelsulcia muelleri	2.9E-315	WP_158380397	lpdA;lpdA;lpdA;lpdA;lpdA;lpdA;lpdA;lpdA;lpdA;lpdA;lpdA;lpdA;lpdA;lpdA;lpdA;lpdA;lpdA;lpdA;lpdA;lpdA;lpdA	GO:0000166-IEA;GO:0005737-IEA;GO:0050660-IEA;GO:0016491-IEA;GO:0006103-IEA;GO:0006090-IEA;GO:0004148-IEA	nucleotide binding-IEA;cytoplasm-IEA;flavin adenine dinucleotide binding-IEA;oxidoreductase activity-IEA;2-oxoglutarate metabolic process-IEA;pyruvate metabolic process-IEA;dihydrolipoyl dehydrogenase (NADH) activity-IEA	GO:0004148;GO:0006090;GO:0006103;GO:0050660	dihydrolipoyl dehydrogenase (NADH) activity;pyruvate metabolic process;2-oxoglutarate metabolic process;flavin adenine dinucleotide binding	EC:1.8.1.4	dihydrolipoyl dehydrogenase	noIPR;noIPR;noIPR;IPR036188;IPR004099;IPR006258;IPR016156;IPR001100;IPR036188;IPR023753;noIPR;noIPR;noIPR;noIPR;IPR050151;IPR012999;IPR016156;IPR036188	Translation protein, beta-barrel domain superfamily;Translation protein, beta-barrel domain superfamily;Translation protein, beta-barrel domain superfamily;FAD/NAD(P)-binding domain superfamily;Pyridine nucleotide-disulphide oxidoreductase, dimerisation domain;Dihydrolipoamide dehydrogenase;FAD/NAD-linked reductase, dimerisation domain superfamily;Pyridine nucleotide-disulphide oxidoreductase, cl…	PR00368 (PRINTS);PR00411 (PRINTS);G3DSA:3.30.390.30:FF:000001 (FUNFAM);G3DSA:3.50.50.60 (GENE3D);PF02852 (PFAM);TIGR01350 (NCBIFAM);G3DSA:3.30.390.30 (GENE3D);PIRSF000350 (PIRSF);G3DSA:3.50.50.60 (GENE3D);PF07992 (PFAM);PIRSR000350-4 (PIRSR);PIRSR000238-1 (PIRSR);PIRSR000350-2 (PIRSR);PIRSR000350-3 (PIRSR);PTHR22912 (PANTHER);PS00076 (PROSITE_PATTERNS);SSF55424 (SUPERFAMILY);SSF51905 (SUPERFAMILY)	;;;;;GO:0050660/GO:0004148;;GO:0016491;;GO:0016491;;;;;GO:0006103/GO:0006090/GO:0004148/GO:0050660;GO:0016668;;	;;;;;flavin adenine dinucleotide binding/dihydrolipoyl dehydrogenase (NADH) activity;;oxidoreductase activity;;oxidoreductase activity;;;;;2-oxoglutarate metabolic process/pyruvate metabolic process/dihydrolipoyl dehydrogenase (NADH) activity/flavin adenine dinucleotide binding;oxidoreductase activity, acting on a sulfur group of donors, NAD(P) as acceptor;;
Karelsulcia-PENLEP_start_5295_stop_5489_strand_-1_hypothetical	195	ATGAAATTGATTTTGAAATATCAAGAAGGTGAAGATATAGATAAAGTATTAAAAATGTATAGACAAAAAATTGAGCGCTCAGATTTAATAAAAGAAGTAAAAAAGCACCAAGAATATATAAAACCATCACAGAGGCAAAGAAATAATTTCATAAAAGCAAGATATAAACAGTTTCTTAAGTATTATATAGATTAA	30S ribosomal protein S21	Candidatus Karelsulcia muelleri	3.8E-32	WP_274096002	rpsU;rpsU;rpsU;rpsU	GO:0003735-IEA;GO:1990904-IEA;GO:0005840-IEA;GO:0006412-IEA	structural constituent of ribosome-IEA;ribonucleoprotein complex-IEA;ribosome-IEA;translation-IEA	GO:0003735;GO:0005840;GO:0006412	structural constituent of ribosome;ribosome;translation			IPR038380;IPR001911;IPR001911	Small ribosomal subunit protein bS21 superfamily;Small ribosomal subunit protein bS21;Small ribosomal subunit protein bS21	G3DSA:1.20.5.1150 (GENE3D);PF01165 (PFAM);TIGR00030 (NCBIFAM)	;GO:0003735/GO:0005840/GO:0006412;GO:0003735/GO:0005840/GO:0006412	;structural constituent of ribosome/ribosome/translation;structural constituent of ribosome/ribosome/translation
Karelsulcia-PENLEP_start_5585_stop_6685_strand_-1_prfB	1101	ATGAGTTATGAGAATGAGTTAAAGAATTTTAAAAAAAGGATTAAATTACTGAGTAATGTGTTAAGTAATGTGTTAAGCAATGTGTTAAGCAATGTGTTAAGCAATGTAAAAAGCAAAATGTTAATCGTAGATAAAAGAATAGCTAGTGCTTCAAGTAAAGATATAAAAAAATATAACAAGTGTATTAAAGACTTGAATCAAATAAATTATTTGGTAGATGAAGCAAGAGTATTATTGGAATTTTTAAAAGCAGGAGAAACAGAACCAGAATTTGAAATTAAAAAAATAATTAAAGCTATTGAAATCAAATTATTTCATTTGGAATTGGAAAATTTTTTATTCAAAAAAGAAGATAGATTAGGAGCAATTCTCCAAATATCTGCTGGACCTGGTGGTAAT…	Peptide chain release factor 2	Candidatus Karelsulcia muelleri	2.1E-223	WP_158380399	prfB;prfB;prfB;prfB	GO:0005737-IEA;GO:0006415-IEA;GO:0016149-IEA;GO:0006412-IEA	cytoplasm-IEA;translational termination-IEA;translation release factor activity, codon specific-IEA;translation-IEA	GO:0003747;GO:0006415	translation release factor activity;translational termination			noIPR;IPR000352;noIPR;IPR005139;noIPR;IPR000352;IPR045853	Nucleic acid-binding, OB-fold;Peptide chain release factor class I;Peptide chain release factor class I;Peptide chain release factor;Peptide chain release factor;Peptide chain release factor class I;Peptide chain release factor class I superfamily	G3DSA:3.30.70.1660 (GENE3D);PF00472 (PFAM);G3DSA:3.30.160.20 (GENE3D);PF03462 (PFAM);PTHR43116 (PANTHER);PS00745 (PROSITE_PATTERNS);SSF75620 (SUPERFAMILY)	;GO:0006415/GO:0003747;;GO:0006415;;GO:0006415/GO:0003747;	;translational termination/translation release factor activity;;translational termination;;translational termination/translation release factor activity;
Karelsulcia-PENLEP_start_6749_stop_7051_strand_1_rnpA	303	ATGAAGTTTTTAAAAACAAAATCTTTGACTTTAGCATATATAGAAAAAGCCAAAGAATATAATGAGAAATCTAGAAAGAAAGTAGCTTTATTCGTATCAAAAAAACAAATTATAAAATCTTTTAAAAGAAATAGAATCAAAAGATTAATGAGAATGTCTTATCAATTGAAGAAACAAATAATTACATTAAAAAAACAAAAAAGATATTATCTTATCTTCAGATATCTAAAAAAAAAAATAAATAATTTTTATGAAATAACAAAAGTTTTTGAAAATGTAATCAGAAAAATTTGTGGGGATTAA	ribonuclease P protein component	Candidatus Karelsulcia muelleri	1.2E-35	WP_274662169	C9I73_162;C9I73_162;C9I73_162;C9I73_162;C9I73_162	GO:0003723-IEA;GO:0004526-IEA;GO:0008033-IEA;GO:0004519-IEA;GO:0000049-IEA	RNA binding-IEA;ribonuclease P activity-IEA;tRNA processing-IEA;endonuclease activity-IEA;tRNA binding-IEA	GO:0000049;GO:0004526;GO:0008033	tRNA binding;ribonuclease P activity;tRNA processing	EC:3.1.30;EC:3.1.26.5	Acting on ester bonds;ribonuclease P	IPR000100;IPR014721;IPR020568	Ribonuclease P;Small ribosomal subunit protein uS5 domain 2-type fold, subgroup;Ribosomal protein uS5 domain 2-type superfamily	PF00825 (PFAM);G3DSA:3.30.230.10 (GENE3D);SSF54211 (SUPERFAMILY)	GO:0008033/GO:0000049/GO:0004526;;	tRNA processing/tRNA binding/ribonuclease P activity;;
Karelsulcia-PENLEP_start_7048_stop_8145_strand_-1_leuB	1098	ATGGTAATGAAAATTGTAGTACTTCCAGGAGATGGAATAGGACCAGAAATTTTGGTTCAATCATTAAAAGTATTAAAAGCAATAAGTTTAAAATTTGGACATAAATTTATTATTTCTAAGGGTTTGATAGGGGCAGAGTCAATTAAAAAAAAAGGATTACCAATTACTAAAGAAACGATAAATATTTGTAAAAATTCGGATACTATATTATTAGGAGCAGTAGGTGAGCCATTATATGATAATGACCCTAAAATAAATATTAGACCGGAACAAGGCCTTTTAGAATTAAGAAAAAAATTATGCTTATATTGTAATATGAGACCTATCAAAACATATAATAAACTCTTAAAAGTTTCTCCAATTAAACAAGCAGTTATAAAAAACGTAAATTTTGTTATT…	3-isopropylmalate dehydrogenase	Candidatus Karelsulcia muelleri	1.7E-234	WP_274096075	DMIN_00380;leuB;leuB;leuB;leuB;DMIN_00380;leuB;ASU30_193;ASU30_193;DMIN_00380;ASU30_193;leuB;leuB;leuB;leuB;leuB;leuB;DMIN_00380;leuB;leuB;ASU30_193;ASU30_193;ASU30_193;DMIN_00380;leuB;leuB;leuB;leuB;leuB;leuB;DMIN_00380;DMIN_00380;ASU30_193;leuB;leuB	GO:0009098-IEA;GO:0000287-IEA;GO:0046872-IEA;GO:0051287-IEA;GO:0016491-IEA;GO:0005829-IEA;GO:0003862-IEA	L-leucine biosynthetic process-IEA;magnesium ion binding-IEA;metal ion binding-IEA;NAD binding-IEA;oxidoreductase activity-IEA;cytosol-IEA;3-isopropylmalate dehydrogenase activity-IEA	GO:0000287;GO:0003862;GO:0005829;GO:0009098;GO:0051287	magnesium ion binding;3-isopropylmalate dehydrogenase activity;cytosol;L-leucine biosynthetic process;NAD binding	EC:1.1.1.85	3-isopropylmalate dehydrogenase	noIPR;IPR004429;IPR024084;noIPR;noIPR;noIPR;noIPR;noIPR;noIPR;noIPR;IPR004429;IPR019818;noIPR	Large ribosomal subunit protein uL2, domain 2;Isopropylmalate dehydrogenase;Isopropylmalate dehydrogenase-like domain;Isopropylmalate dehydrogenase-like domain;Isopropylmalate dehydrogenase-like domain;Isopropylmalate dehydrogenase-like domain;Isopropylmalate dehydrogenase-like domain;Isopropylmalate dehydrogenase-like domain;Isopropylmalate dehydrogenase-like domain;Isopropylmalate dehydrogenase…	G3DSA:3.40.718.10:FF:000006 (FUNFAM);TIGR00169 (NCBIFAM);PF00180 (PFAM);G3DSA:3.40.718.10 (GENE3D);PIRSR604439-4 (PIRSR);PIRSR604439-1 (PIRSR);PIRSR604439-5 (PIRSR);PIRSR000108-3 (PIRSR);PIRSR604439-3 (PIRSR);PIRSR604439-2 (PIRSR);PTHR42979 (PANTHER);PS00470 (PROSITE_PATTERNS);SSF53659 (SUPERFAMILY)	;GO:0003862/GO:0009098;;;;;;;;;GO:0003862/GO:0009098/GO:0003862/GO:0009098/GO:0005829;GO:0016616/GO:0051287/GO:0000287;	;3-isopropylmalate dehydrogenase activity/L-leucine biosynthetic process;;;;;;;;;3-isopropylmalate dehydrogenase activity/L-leucine biosynthetic process/3-isopropylmalate dehydrogenase activity/L-leucine biosynthetic process/cytosol;oxidoreductase activity, acting on the CH-OH group of donors, NAD or NADP as acceptor/NAD binding/magnesium ion binding;	leuB	Leucine biosynthesis
Karelsulcia-PENLEP_start_8246_stop_8827_strand_-1_leuD1	582	ATGGAGAAATTTAAGACCCTAATTAGTAGATGTCTACCTTTAGACATAGATAATATTGATACGGATCAAATTATTCCAGCTAGATTTTTGAAAATTTCATCTAGATTAAATATAGGCAAAAATTTCTTTAGAGATTGGCGGTACTATAAAAATGGAAAGCCAAAAAACTTTATATTAAATAATCCAAAATATACTGGCGAAATTTTAATCACAGGCAAAAATTTTGGGTGTGGGTCAAGTAGAGAACATGCAGTCTGGGCAATTATGGATTATGGAATTAAAGTAATAATTTCAAATTATTTTGCTGATATATTTAAACAAAATGCGTTAAATAATGGGTTATTACTGATAGAACTTAAACAAGATCTTGTGAATTATATTTTGAAGAATATCTTAAAG…	3-isopropylmalate dehydratase small subunit	Candidatus Karelsulcia muelleri	1.7E-132	WP_274096000	leuD;leuD;leuD;leuD	GO:0009098-IEA;GO:0016829-IEA;GO:0003861-IEA;GO:0009316-IEA	L-leucine biosynthetic process-IEA;lyase activity-IEA;3-isopropylmalate dehydratase activity-IEA;3-isopropylmalate dehydratase complex-IEA	GO:0003861;GO:0009098;GO:0009316	3-isopropylmalate dehydratase activity;L-leucine biosynthetic process;3-isopropylmalate dehydratase complex	EC:4.2.1.33	3-isopropylmalate dehydratase	noIPR;IPR004431;IPR015928;noIPR;IPR000573;IPR050075;IPR033940;noIPR	Fe-S metabolism associated domain, SufE-like;3-isopropylmalate dehydratase, small subunit;Aconitase/3-isopropylmalate dehydratase, swivel;Aconitase/3-isopropylmalate dehydratase, swivel;Aconitase A/isopropylmalate dehydratase small subunit, swivel domain;3-isopropylmalate dehydratase small subunit;3-isopropylmalate dehydratase, swivel domain;3-isopropylmalate dehydratase, swivel domain	G3DSA:3.20.19.10:FF:000003 (FUNFAM);TIGR00171 (NCBIFAM);G3DSA:3.20.19.10 (GENE3D);NF002458 (NCBIFAM);PF00694 (PFAM);PTHR43345 (PANTHER);cd01577 (CDD);SSF52016 (SUPERFAMILY)	;GO:0009316/GO:0003861/GO:0009098;;;;;;	;3-isopropylmalate dehydratase complex/3-isopropylmalate dehydratase activity/L-leucine biosynthetic process;;;;;;	leuD	Leucine biosynthesis
Karelsulcia-PENLEP_start_8814_stop_10211_strand_-1_leuC	1398	ATGGCACTGACAATTTTTGATAAAATATGGAATTCCCATATTATAGATACAATAAATAAAAAACTAGATATTATCTATTTAGATAAACAATTTATTCATGAAGTAACTAGTCCACAAGCTTTTGAAACATTAGAAAAAAGAAACATTCAAATATTTAGGCCTGCAAAAATTATAGCTACTGCAGATCATAATGTTCCTACTAAAAATCAACATTTACCAATTAAAAATGCTTTATCTAGGTTACAAATAAATTTACTTAGAAAAAATTGCATAAAAAACGGAATTAAATTTTTTGGTTTAGGACATAAATATCAAGGAATAGTTCATGTAATTGGACCAGAATTAGGAATTACTTTACCTGGAATGACTATAGTGTGTGGAGATAGTCACACTTCTACC…	3-isopropylmalate dehydratase large subunit	Candidatus Karelsulcia muelleri	0.0E0	WP_158380402	leuC;leuC;leuC;leuC;leuC;leuC;leuC;leuC;leuC;leuC;leuC;leuC	GO:0009098-IEA;GO:0046872-IEA;GO:0016829-IEA;GO:0019752-IEA;GO:0051539-IEA;GO:0003861-IEA	L-leucine biosynthetic process-IEA;metal ion binding-IEA;lyase activity-IEA;carboxylic acid metabolic process-IEA;4 iron, 4 sulfur cluster binding-IEA;3-isopropylmalate dehydratase activity-IEA	GO:0003861;GO:0009098;GO:0051539	3-isopropylmalate dehydratase activity;L-leucine biosynthetic process;4 iron, 4 sulfur cluster binding	EC:4.2.1.33	3-isopropylmalate dehydratase	IPR001030;IPR015931;IPR001030;IPR004430;IPR015931;noIPR;noIPR;noIPR;IPR050067;IPR018136;IPR018136;IPR033941;IPR036008	Aconitase/3-isopropylmalate dehydratase large subunit, alpha/beta/alpha domain;Aconitase/3-isopropylmalate dehydratase large subunit, alpha/beta/alpha, subdomain 1/3;Aconitase/3-isopropylmalate dehydratase large subunit, alpha/beta/alpha domain;3-isopropylmalate dehydratase, large subunit;Aconitase/3-isopropylmalate dehydratase large subunit, alpha/beta/alpha, subdomain 1/3;Aconitase/3-isopropylm…	PR00415 (PRINTS);G3DSA:3.30.499.10 (GENE3D);PF00330 (PFAM);TIGR00170 (NCBIFAM);G3DSA:3.30.499.10 (GENE3D);NF004016 (NCBIFAM);NF009116 (NCBIFAM);PIRSR036687-1 (PIRSR);PTHR43822 (PANTHER);PS00450 (PROSITE_PATTERNS);PS01244 (PROSITE_PATTERNS);cd01583 (CDD);SSF53732 (SUPERFAMILY)	;;;GO:0003861/GO:0051539/GO:0009098;;;;;;;;GO:0003861;	;;;3-isopropylmalate dehydratase activity/4 iron, 4 sulfur cluster binding/L-leucine biosynthetic process;;;;;;;;3-isopropylmalate dehydratase activity;	leuC	Leucine biosynthesis
Karelsulcia-PENLEP_start_10216_stop_11394_strand_-1_leuA	1179	ATGCAACATAAACAAATAAGAATTTTTGATACAACCTTAAGAGATGGAGAACAAGTACCAGGGTGCAAACTAAACGAAACAGAAAAAATTCTAATAGCTAAAAATCTAGAACTATTAGGAGTAGATATAATAGAAGCAGGGTTTCCAATTTCTAGTCCAGGTGATTTTAAATCTGTGCAAGAAATTTCAAAAAATATTTCAAATACTATAATATGTTGTTTAACCAGAGCAAAAAAAAAAGATATAGAAATAGCTGCACAAGCATTAAAATATGCTAAACGTCCTAGAATTCATACTGGAATAGGCACTTCTGAGTCTCATATAAAAAATAAATTTAATAGCTCCGAAGAAAAGATATTAAACATTGCATATGAATCAGTCAAGTATGCAAAAAAATAT…	2-isopropylmalate synthase	Candidatus Karelsulcia muelleri	1.9E-259	WP_274372278	C9I73_166;C9I73_166;C9I73_166;C9I73_166;C9I73_166;C9I73_166	GO:0009098-IEA;GO:0019752-IEA;GO:0016740-IEA;GO:0043436-IEA;GO:0046912-IEA;GO:0003852-IEA	L-leucine biosynthetic process-IEA;carboxylic acid metabolic process-IEA;transferase activity-IEA;oxoacid metabolic process-IEA;acyltransferase activity, acyl groups converted into alkyl on transfer-IEA;2-isopropylmalate synthase activity-IEA	GO:0003852;GO:0009098	2-isopropylmalate synthase activity;L-leucine biosynthetic process	EC:2.3.3.13	2-isopropylmalate synthase	noIPR;noIPR;IPR054691;noIPR;IPR000891;IPR013785;noIPR;noIPR;IPR050073;IPR002034;IPR002034;IPR000891;noIPR;noIPR	Small ribosomal subunit protein bS20 superfamily;Small ribosomal subunit protein bS20 superfamily;2-isopropylmalate synthase/homocitrate synthase, post-catalytic domain;2-isopropylmalate synthase/homocitrate synthase, post-catalytic domain;Pyruvate carboxyltransferase;Aldolase-type TIM barrel;Aldolase-type TIM barrel;Aldolase-type TIM barrel;2-IPM synthase/homocitrate synthase-like;Alpha-isopropy…	G3DSA:1.10.238.260:FF:000001 (FUNFAM);G3DSA:3.20.20.70:FF:000010 (FUNFAM);PF22617 (PFAM);NF002086 (NCBIFAM);PF00682 (PFAM);G3DSA:3.20.20.70 (GENE3D);G3DSA:1.10.238.260 (GENE3D);PIRSR001594-3 (PIRSR);PTHR10277 (PANTHER);PS00815 (PROSITE_PATTERNS);PS00816 (PROSITE_PATTERNS);PS50991 (PROSITE_PROFILES);cd07940 (CDD);SSF51569 (SUPERFAMILY)	;;;;GO:0003824;;;;GO:0003852/GO:0009098;GO:0019752/GO:0046912;GO:0019752/GO:0046912;GO:0003824;;	;;;;catalytic activity;;;;2-isopropylmalate synthase activity/L-leucine biosynthetic process;carboxylic acid metabolic process/acyltransferase activity, acyl groups converted into alkyl on transfer;carboxylic acid metabolic process/acyltransferase activity, acyl groups converted into alkyl on transfer;catalytic activity;;	leuBD	Leucine biosynthesis
Karelsulcia-PENLEP_start_11534_stop_12796_strand_1_tyrS1	1263	ATGCGCAAAATTATTCCAGAAATTAAATGGAGAGGTTTCATTATTAATACTACTAATGGTATTTCAGATATTTTGAAAAGAAAGGTTAGCCTTTATTCTGGGTTTGATCCCACTTCTTCTTCTTTGCATATTGGTAATTTAATTTCTATTATTCTTTCTATTCATTTTAAAAATTCTGGACATAATGTTTTTTTTTTGCTTGGTACTAGTACTAGTTTAATTGGTGATCCATCTGGTAAAAAAGGAGAACGTAGTTTAATGAAAAAGCATGAAATTTTTTTATATTATAGAAAAATTAGAAAACAATTATTTAAATTCTCAAAAAAATTTCAAATACCAATTCTGAATAATAATTGGAATAAAAAACTAAAGTTTATTGAATTTTCTAGAAATATTGGA…	tyrosine--tRNA ligase	Candidatus Karelsulcia muelleri	9.7E-289	WP_274095995	tyrS;tyrS;tyrS;tyrS;tyrS;tyrS;tyrS;tyrS;tyrS;tyrS;tyrS;tyrS;tyrS;tyrS;tyrS;tyrS;tyrS;tyrS	GO:0003723-IEA;GO:0005737-IEA;GO:0004812-IEA;GO:0005829-IEA;GO:0006437-IEA;GO:0043039-IEA;GO:0006412-IEA;GO:0005524-IEA;GO:0004831-IEA	RNA binding-IEA;cytoplasm-IEA;aminoacyl-tRNA ligase activity-IEA;cytosol-IEA;tyrosyl-tRNA aminoacylation-IEA;tRNA aminoacylation-IEA;translation-IEA;ATP binding-IEA;tyrosine-tRNA ligase activity-IEA	GO:0003723;GO:0004831;GO:0005524;GO:0005829;GO:0006437	RNA binding;tyrosine-tRNA ligase activity;ATP binding;cytosol;tyrosyl-tRNA aminoacylation	EC:6.1.1.1	tyrosine--tRNA ligase	IPR002307;noIPR;IPR002307;IPR036986;IPR014729;noIPR;IPR054608;IPR002305;IPR024088;IPR024107;IPR002307;noIPR	Tyrosine-tRNA ligase;Tyrosine-tRNA ligase;Tyrosine-tRNA ligase;RNA-binding S4 domain superfamily;Rossmann-like alpha/beta/alpha sandwich fold;Rossmann-like alpha/beta/alpha sandwich fold;Tyrosine--tRNA ligase SYY-like, C-terminal domain;Aminoacyl-tRNA synthetase, class Ic;Tyrosine-tRNA ligase, bacterial-type;Tyrosine-tRNA ligase, bacterial-type, type 1;Tyrosine-tRNA ligase;Tyrosine-tRNA ligase	PR01040 (PRINTS);G3DSA:1.10.240.10:FF:000001 (FUNFAM);TIGR00234 (NCBIFAM);G3DSA:3.10.290.10 (GENE3D);G3DSA:3.40.50.620 (GENE3D);G3DSA:1.10.240.10 (GENE3D);PF22421 (PFAM);PF00579 (PFAM);PTHR11766 (PANTHER);MF_02006 (HAMAP);cd00805 (CDD);SSF52374 (SUPERFAMILY)	GO:0006437/GO:0005524/GO:0004831/GO:0000166;;GO:0006437/GO:0005524/GO:0004831/GO:0000166;GO:0003723;;;;GO:0005524/GO:0006418/GO:0004812/GO:0000166;GO:0004831/GO:0004831/GO:0043039/GO:0005829;GO:0004831;GO:0006437/GO:0005524/GO:0004831/GO:0000166;	tyrosyl-tRNA aminoacylation/ATP binding/tyrosine-tRNA ligase activity/nucleotide binding;;tyrosyl-tRNA aminoacylation/ATP binding/tyrosine-tRNA ligase activity/nucleotide binding;RNA binding;;;;ATP binding/tRNA aminoacylation for protein translation/aminoacyl-tRNA ligase activity/nucleotide binding;tyrosine-tRNA ligase activity/tyrosine-tRNA ligase activity/tRNA aminoacylation/cytosol;tyrosine-tR…
Karelsulcia-PENLEP_start_15926_stop_17161_strand_1_serS	1236	ATGTTTACTACTTCTTTCATCAAAAAATATAAAAAGAAAGTTCTTTTGGGGTTAATAAAACGCAACTTTAGTAAGTTAAATATTATCGATTATCTTTTGAAATTAGAAAAAGAAAAATTTCATAAAATAGTTATTAAAAAATATTTCATTGCTAAACTTAAAAAAATCTCTTTCTCTATTCGTTATACGATTAATAATAGCTTGCTTATAAAAAAAGCTACTCGATATAAAAAAAAAATGAAAATTTTAGCTGCTATCTTAAGCATTTTATCTAAACAAATTTTTAATCTTTTAATACAAATTCCTAATCTACTTTATAAGAAAGTTCCTTTAACTAAAGATATTGTAATTTATAAAAATTTTAAATTAGCTTATAAAAATAAATTATTAACCCATTGG…	serine--tRNA ligase	Candidatus Karelsulcia muelleri	7.3E-284	WP_158380406	serS;serS;serS;serS;serS;serS	GO:0005737-IEA;GO:0004812-IEA;GO:0004828-IEA;GO:0006434-IEA;GO:0005524-IEA;GO:0006412-IEA	cytoplasm-IEA;aminoacyl-tRNA ligase activity-IEA;serine-tRNA ligase activity-IEA;seryl-tRNA aminoacylation-IEA;ATP binding-IEA;translation-IEA	GO:0004828;GO:0005524;GO:0006434	serine-tRNA ligase activity;ATP binding;seryl-tRNA aminoacylation	EC:6.1.1.11	serine--tRNA ligase	IPR002317;IPR002314;IPR045864;IPR002317;IPR002317;noIPR;IPR006195;IPR045864;IPR010978	Serine-tRNA ligase, type1;Aminoacyl-tRNA synthetase, class II (G/ P/ S/T);Class II Aminoacyl-tRNA synthetase/Biotinyl protein ligase (BPL) and lipoyl protein ligase (LPL);Serine-tRNA ligase, type1;Serine-tRNA ligase, type1;Serine-tRNA ligase, type1;Aminoacyl-tRNA synthetase, class II;Class II Aminoacyl-tRNA synthetase/Biotinyl protein ligase (BPL) and lipoyl protein ligase (LPL);Class I and II am…	PR00981 (PRINTS);PF00587 (PFAM);G3DSA:3.30.930.10 (GENE3D);TIGR00414 (NCBIFAM);PIRSF001529 (PIRSF);PTHR43697 (PANTHER);PS50862 (PROSITE_PROFILES);SSF55681 (SUPERFAMILY);SSF46589 (SUPERFAMILY)	GO:0005524/GO:0004828/GO:0006434/GO:0000166;GO:0005524/GO:0006418/GO:0004812/GO:0000166;;GO:0005524/GO:0004828/GO:0006434/GO:0000166;GO:0005524/GO:0004828/GO:0006434/GO:0000166;;;;GO:0000166	ATP binding/serine-tRNA ligase activity/seryl-tRNA aminoacylation/nucleotide binding;ATP binding/tRNA aminoacylation for protein translation/aminoacyl-tRNA ligase activity/nucleotide binding;;ATP binding/serine-tRNA ligase activity/seryl-tRNA aminoacylation/nucleotide binding;ATP binding/serine-tRNA ligase activity/seryl-tRNA aminoacylation/nucleotide binding;;;;nucleotide binding
Karelsulcia-PENLEP_start_17163_stop_17405_strand_1_rpmB	243	ATGTCTAAAGTTTGTCAAATAACTGGTAAAAAAAATGTATTTGGTAAAAAAATTTCACATTCTAATAAAACAAGCAGTAGAATTTTTAAACCTAATATTTTGCGAAAAAGGATTTTTCTTATTAATAAAAATAAATGGATTAAGCTTTTTCTTTCTAAGAAAGGGTTAAAAATACTTTATAAAAATGGTCTTTATTTCAAGATTCTTTATAAGAACATCTCACACTATGAGAAACAAAGCTAA	50S ribosomal protein L28	Candidatus Karelsulcia muelleri	3.4E-42	WP_274095990	rpmB;rpmB;rpmB;rpmB;rpmB;rpmB;rpmB;rpmB;rpmB;rpmB;rpmB;rpmB;rpmB;rpmB;rpmB;rpmB;rpmB;rpmB;rpmB;rpmB;rpmB;rpmB	GO:0003735-IEA;GO:0022625-IEA;GO:1990904-IEA;GO:0005840-IEA;GO:0006412-IEA	structural constituent of ribosome-IEA;cytosolic large ribosomal subunit-IEA;ribonucleoprotein complex-IEA;ribosome-IEA;translation-IEA	GO:0003735;GO:0005840;GO:0006412	structural constituent of ribosome;ribosome;translation			IPR037147;IPR001383;IPR026569;IPR050096;noIPR;IPR034704	Large ribosomal subunit protein bL28 superfamily;Large ribosomal subunit protein bL28, bacterial-type;Large ribosomal subunit protein bL28;Bacterial ribosomal protein bL28;Bacterial ribosomal protein bL28;Large ribosomal subunit protein bL28/bL31-like superfamily	G3DSA:2.30.170.40 (GENE3D);TIGR00009 (NCBIFAM);PF00830 (PFAM);PTHR39080 (PANTHER);MF_00373 (HAMAP);SSF143800 (SUPERFAMILY)	GO:0003735;GO:0003735/GO:0005840/GO:0006412;GO:0003735;;;	structural constituent of ribosome;structural constituent of ribosome/ribosome/translation;structural constituent of ribosome;;;
Karelsulcia-PENLEP_start_17347_stop_17580_strand_1_hypothetical	234	ATGGTCTTTATTTCAAGATTCTTTATAAGAACATCTCACACTATGAGAAACAAAGCTAAATTCAAGAGAATTCAAATTATATTAGAATGTCTAGAACAACAAAAAAGCCAAATTGTAAGCAATGGTATATCTAGATATTTTACTACTAAAAACAGAATTAATACTTCTCGTAAATTGAAGTTACGTAAATTCAATCCATTTTTAAATAGGGTTACTCTTCATAAAGAAATCTAA	50S ribosomal protein L33	Candidatus Karelsulcia muelleri	3.1E-32	WP_274095988	rpmG;rpmG;rpmG;rpmG;rpmG	GO:0005737-IEA;GO:0003735-IEA;GO:1990904-IEA;GO:0005840-IEA;GO:0006412-IEA	cytoplasm-IEA;structural constituent of ribosome-IEA;ribonucleoprotein complex-IEA;ribosome-IEA;translation-IEA	GO:0003735;GO:0005840;GO:0006412	structural constituent of ribosome;ribosome;translation			IPR001705;IPR001705;IPR038584;noIPR;IPR001705;IPR011332	Large ribosomal subunit protein bL33;Large ribosomal subunit protein bL33;Large ribosomal subunit protein bL33 superfamily;Large ribosomal subunit protein bL33 superfamily;Large ribosomal subunit protein bL33;Zinc-binding ribosomal protein	TIGR01023 (NCBIFAM);PF00471 (PFAM);G3DSA:2.20.28.120 (GENE3D);NF001860 (NCBIFAM);PTHR43168 (PANTHER);SSF57829 (SUPERFAMILY)	GO:0003735/GO:0005840/GO:0006412;GO:0003735/GO:0005840/GO:0006412;;;GO:0003735/GO:0005840/GO:0006412;GO:0006412	structural constituent of ribosome/ribosome/translation;structural constituent of ribosome/ribosome/translation;;;structural constituent of ribosome/ribosome/translation;translation
Karelsulcia-PENLEP_start_17907_stop_18866_strand_-1_rluD	960	ATGCATAAGAGAATTATTCGAAAGTATTATAAATTTATTTTTAAAAACAAAAATGTTTCTGCAAGATTAGATAATTACTTAATAGATAAATTACCAAAACTGTATACAAGAAACATAATACAGAAAATAATAAGACTAGGAAATGTATATATAAATAAAAAACAAATTAAAAAGAAAAAACATTTCTTAAAATCAAAAGATAGAATCGAAATTTTTACACTTTATCTAAATAAAAAAGAAGCTATATTAAAATGCGAAAGCTTAAATATTAGTATTCTTTACGAAGATGAATATTTATTAATAATTAATAAACCATTTAATTTAGTAGTTCATCCTGGAACTAGCAATCAAGAAGGAACATTGCTAAATGGTATAAAATATTTGTTAGAAAAACAAGCT…	RluA family pseudouridine synthase	Candidatus Karelsulcia muelleri	1.5E-185	WP_274662168	DMIN_00510;rluD;DMIN_00510;rluD;rluD;DMIN_00510;DMIN_00510;DMIN_00510;DMIN_00510;rluD;rluD;rluD	GO:0001522-IEA;GO:0003723-IEA;GO:0120159-IEA;GO:0009982-IEA;GO:0000455-IEA;GO:0016853-IEA	pseudouridine synthesis-IEA;RNA binding-IEA;rRNA pseudouridine synthase activity-IEA;pseudouridine synthase activity-IEA;enzyme-directed rRNA pseudouridine synthesis-IEA;isomerase activity-IEA	GO:0000455;GO:0003723;GO:0009982	enzyme-directed rRNA pseudouridine synthesis;RNA binding;pseudouridine synthase activity	EC:5.4	Intramolecular transferases	IPR006145;IPR036986;IPR002942;noIPR;IPR006225;noIPR;IPR050188;IPR006224;noIPR;IPR006145;noIPR;IPR020103	Pseudouridine synthase, RsuA/RluA-like;RNA-binding S4 domain superfamily;RNA-binding S4 domain;RNA-binding S4 domain;Pseudouridine synthase, RluC/RluD;Pseudouridine synthase, RluC/RluD;RluA Pseudouridine Synthase;Pseudouridine synthase, RluA-like, conserved site;Pseudouridine synthase, RluA-like, conserved site;Pseudouridine synthase, RsuA/RluA-like;Pseudouridine synthase, RsuA/RluA-like;Pseudour…	PF00849 (PFAM);G3DSA:3.10.290.10 (GENE3D);PF01479 (PFAM);G3DSA:3.30.2350.10 (GENE3D);TIGR00005 (NCBIFAM);PIRSR606225-1 (PIRSR);PTHR21600 (PANTHER);PS01129 (PROSITE_PATTERNS);PS50889 (PROSITE_PROFILES);cd02869 (CDD);SSF55174 (SUPERFAMILY);SSF55120 (SUPERFAMILY)	GO:0003723/GO:0001522/GO:0009982/GO:0009451;GO:0003723;GO:0003723;;GO:0003723/GO:0001522/GO:0009982/GO:0009451;;GO:0000455/GO:0009982;GO:0003723/GO:0001522/GO:0009982/GO:0009451;;GO:0003723/GO:0001522/GO:0009982/GO:0009451;;GO:0003723/GO:0001522/GO:0009982/GO:0009451	RNA binding/pseudouridine synthesis/pseudouridine synthase activity/RNA modification;RNA binding;RNA binding;;RNA binding/pseudouridine synthesis/pseudouridine synthase activity/RNA modification;;enzyme-directed rRNA pseudouridine synthesis/pseudouridine synthase activity;RNA binding/pseudouridine synthesis/pseudouridine synthase activity/RNA modification;;RNA binding/pseudouridine synthesis/pseu…
Karelsulcia-PENLEP_start_18877_stop_19632_strand_1_truA	756	ATGAGATATTTCTTAGAACTTTCATATAATGGTAAGTATTTTAGTGGATGGCAAATACAGAAATCCAAACATAAAAAGCAAATTTCTATCCAAGATACTATCGAAAAGTGCCTAGCTTTGATCTTAAGAAAGAACATTTCTATTATAGGTGCCAGTCGTACAGATAGTGGGGTAAACGCAATACAAATGTTTGCACATTTTGATTCTGTTAAGGTATTAAAAACAACCAAATTTTTAAATACAATTAATATACTATTGCCTAATTATATAGTAATTCTAAATATTCTGAAAGTTCATACTAATGCTAGTGCAAGATATGATGTTATCAGTAGGCATTACCAATACAGGATAAATCTTTGTAGAGGACCTTTTAGCTATAATTATTTAAAATTTCCATTT…	tRNA pseudouridine synthase A	Candidatus Karelsulcia muelleri	1.5E-164	WP_274095984	truA;truA;truA;truA;truA;truA;truA;truA;truA;truA;truA;truA;truA;truA;truA;truA;truA;truA	GO:0001522-IEA;GO:0003723-IEA;GO:0031119-IEA;GO:0140098-IEA;GO:0009982-IEA;GO:0006396-IEA;GO:0008033-IEA;GO:0016853-IEA;GO:0160147-IEA	pseudouridine synthesis-IEA;RNA binding-IEA;tRNA pseudouridine synthesis-IEA;catalytic activity, acting on RNA-IEA;pseudouridine synthase activity-IEA;RNA processing-IEA;tRNA processing-IEA;isomerase activity-IEA;tRNA pseudouridine(38-40) synthase activity-IEA	GO:0003723;GO:0009982;GO:0031119	RNA binding;pseudouridine synthase activity;tRNA pseudouridine synthesis	EC:5.4	Intramolecular transferases	IPR001406;IPR020097;IPR020094;IPR020095;noIPR;noIPR;noIPR;noIPR;IPR001406;IPR001406;IPR020103	Pseudouridine synthase I, TruA;Pseudouridine synthase I, TruA, alpha/beta domain;Pseudouridine synthase TruA/RsuA/RluB/E/F, N-terminal;Pseudouridine synthase I, TruA, C-terminal;Pseudouridine synthase I, TruA, C-terminal;Pseudouridine synthase I, TruA, C-terminal;Pseudouridine synthase I, TruA, C-terminal;Pseudouridine synthase I, TruA, C-terminal;Pseudouridine synthase I, TruA;Pseudouridine synt…	PIRSF001430 (PIRSF);PF01416 (PFAM);G3DSA:3.30.70.580 (GENE3D);G3DSA:3.30.70.660 (GENE3D);PIRSR001430-2 (PIRSR);PIRSR641708-2 (PIRSR);PIRSR641708-1 (PIRSR);PIRSR001430-1 (PIRSR);PTHR11142 (PANTHER);MF_00171 (HAMAP);SSF55120 (SUPERFAMILY)	GO:0003723/GO:0001522/GO:0009982/GO:0009451;GO:0003723/GO:0001522/GO:0009982/GO:0009451;GO:0003723/GO:0009982;GO:0003723/GO:0009982;;;;;GO:0003723/GO:0001522/GO:0009982/GO:0009451/GO:0031119/GO:0009982;GO:0003723/GO:0001522/GO:0009982/GO:0009451;GO:0003723/GO:0001522/GO:0009982/GO:0009451	RNA binding/pseudouridine synthesis/pseudouridine synthase activity/RNA modification;RNA binding/pseudouridine synthesis/pseudouridine synthase activity/RNA modification;RNA binding/pseudouridine synthase activity;RNA binding/pseudouridine synthase activity;;;;;RNA binding/pseudouridine synthesis/pseudouridine synthase activity/RNA modification/tRNA pseudouridine synthesis/pseudouridine synthase …
Karelsulcia-PENLEP_start_19629_stop_23714_strand_-1_rpoC	4086	ATGATTAAACAAGTTTCAATATCAATATCATCACCAGAAGAAATTTTGAAGGAATCTTCAGGTGAAGTAGTAAAAGCTGAAACAATAAACTATAGAACTTATAGGCCTGAACCAGATGGTTTATTTTGTGAAAGAATCTTTGGTCCTACTAAAAACTATGAATGTTATTGTGGAAAATATAAAAATAAACGTTATAATGGAGTAGTTTGCAATACTTGTGGTGTAAAAATAACAACACAAAATGCTCGTAGGAAAAGATTAGGCCATATAACTCTTGCATCACCAATAATTCATATTTGGTTTTTTAGATGTTTTCCTAACAAAATAGCTACTTTACTAAAACTGCAAGCAGAAGACGTAGAAAAAATAATTTATTCCGAAAAATATATACTACTTGAT…	DNA-directed RNA polymerase subunit beta'	Candidatus Karelsulcia muelleri	0.0E0	AXN02708	A0A6G6BNQ7;A0A6G6BMX5;rpoC;rpoC;rpoC;A0A6G6BND5;A0A6G6BNQ7;A0A6G6BMD1;A0A6G6BNQ7;rpoC;A0A6G6BND5;rpoC;rpoC;A0A6G6BND5;rpoC;rpoC;rpoC;rpoC;A0A6G6BNQ7;rpoC;A0A6G6BND5;A0A6G6BMD1;A0A6G6BMX5;A0A6G6BND5;rpoC;A0A6G6BND5;A0A6G6BNQ7;rpoC;A0A6G6BNQ7;rpoC;rpoC;A0A6G6BMX5;A0A6G6BMX5;rpoC;rpoC;A0A6G6BND5;A0A6G6BMD1;A0A6G6BND5;rpoC;rpoC;rpoC;A0A6G6BMD1;A0A6G6BMD1;rpoC;A0A6G6BMD1;A0A6G6BMX5;rpoC;A0A6G6BMD1;A0A…	GO:0003677-IEA;GO:0001058-IEA;GO:0000287-IEA;GO:0001057-IEA;GO:0001056-IEA;GO:0003899-IEA;GO:0001066-IEA;GO:0001055-IEA;GO:0046872-IEA;GO:0001054-IEA;GO:0001060-IEA;GO:0016779-IEA;GO:0008270-IEA;GO:0034062-IEA;GO:0006351-IEA;GO:0006360-IEA;GO:0006383-IEA;GO:0006366-IEA;GO:0042793-IEA;GO:0000428-IEA;GO:0001059-IEA	DNA binding-IEA;obsolete RNA polymerase V activity-IEA;magnesium ion binding-IEA;obsolete RNA polymerase IV activity-IEA;obsolete RNA polymerase III activity-IEA;DNA-directed 5'-3' RNA polymerase activity-IEA;obsolete plastid single subunit type RNA polymerase activity-IEA;obsolete RNA polymerase II activity-IEA;metal ion binding-IEA;obsolete RNA polymerase I activity-IEA;transcription by RNA pol…	GO:0003677;GO:0003899;GO:0006351	DNA binding;DNA-directed 5'-3' RNA polymerase activity;DNA-templated transcription	EC:2.7.7.6	DNA-directed RNA polymerase	IPR042102;noIPR;noIPR;IPR038120;noIPR;noIPR;IPR007080;IPR000722;IPR007066;noIPR;IPR007081;IPR012754;IPR044893;noIPR;IPR007083;noIPR;IPR045867;IPR012754;noIPR;noIPR;noIPR	RNA polymerase Rpb1, domain 3 superfamily;RNA polymerase Rpb1, domain 3 superfamily;RNA polymerase Rpb1, domain 3 superfamily;RNA polymerase Rpb1, funnel domain superfamily;RNA polymerase Rpb1, funnel domain superfamily;RNA polymerase Rpb1, funnel domain superfamily;RNA polymerase Rpb1, domain 1;RNA polymerase, alpha subunit;RNA polymerase Rpb1, domain 3;RNA polymerase Rpb1, domain 3;RNA polymera…	G3DSA:1.10.274.100 (GENE3D);G3DSA:1.10.40.90 (GENE3D);G3DSA:2.40.40.20 (GENE3D);G3DSA:1.10.132.30 (GENE3D);G3DSA:2.40.50.100 (GENE3D);G3DSA:1.10.1790.20 (GENE3D);PF04997 (PFAM);PF00623 (PFAM);PF04983 (PFAM);G3DSA:2.40.50.100 (GENE3D);PF04998 (PFAM);TIGR02386 (NCBIFAM);G3DSA:4.10.860.120 (GENE3D);G3DSA:2.40.50.100 (GENE3D);PF05000 (PFAM);G3DSA:1.10.150.390 (GENE3D);PTHR19376 (PANTHER);MF_01322 (HA…	;;;;;;GO:0003677/GO:0003899/GO:0006351;GO:0003677/GO:0003899/GO:0006351;GO:0003677/GO:0003899/GO:0006351;;GO:0003677/GO:0003899/GO:0006351;GO:0003677/GO:0003899/GO:0006351;;;GO:0003677/GO:0003899/GO:0006351;;GO:0003899/GO:0006351/GO:0003899;GO:0003677/GO:0003899/GO:0006351;;;	;;;;;;DNA binding/DNA-directed 5'-3' RNA polymerase activity/DNA-templated transcription;DNA binding/DNA-directed 5'-3' RNA polymerase activity/DNA-templated transcription;DNA binding/DNA-directed 5'-3' RNA polymerase activity/DNA-templated transcription;;DNA binding/DNA-directed 5'-3' RNA polymerase activity/DNA-templated transcription;DNA binding/DNA-directed 5'-3' RNA polymerase activity/DNA-t…
Karelsulcia-PENLEP_start_23765_stop_25645_strand_-1_dnaK	1881	ATGAATAAAATAATAGGTATAGATTTAGGTACTACTAATTCTTGTGTTTCAGTAATTGAAGTAAATGGACCAACTGTTATACAAAATTCAGAAGGTAAACGTACTACACCTTCTATTATAGCTTTTACAGAAGGAGGAGAAATTAAAGTAGGTGATCCAGCTAAACGCCAGGCAGTAACTAATCCTAAAAATACAATATTTTCTATTAAACGTTTTATGGGAAGAACATATTCTGAAGTAATTGACGAATTAAAATATGTACCTTACAAAATAGTTAAAGGTGAAAACGATACTCCAAGAGTAAAAATCGGAAATAAATTATATTCTCCACAAGAAATTTCTGCAATGGTACTTCAAAAAATGAAAAAAACTGCAGAAGACTACTTAGGATATAAAGTA…	molecular chaperone DnaK	Candidatus Karelsulcia muelleri	0.0E0	WP_158380292	dnaK;dnaK;dnaK;dnaK	GO:0051082-IEA;GO:0005524-IEA;GO:0140662-IEA;GO:0006457-IEA	unfolded protein binding-IEA;ATP binding-IEA;ATP-dependent protein folding chaperone-IEA;protein folding-IEA	GO:0005524;GO:0006457;GO:0051082;GO:0140662	ATP binding;protein folding;unfolded protein binding;ATP-dependent protein folding chaperone			noIPR;noIPR;noIPR;noIPR;noIPR;IPR012725;IPR029047;noIPR;noIPR;IPR013126;noIPR;noIPR;IPR013126;IPR018181;IPR018181;IPR018181;IPR012725;noIPR;IPR043129;IPR043129;IPR029047	Small ribosomal subunit protein uS4, bacterial-type;Small ribosomal subunit protein uS4, bacterial-type;Small ribosomal subunit protein uS4, bacterial-type;Small ribosomal subunit protein uS4, bacterial-type;Small ribosomal subunit protein uS4, bacterial-type;Chaperone DnaK;Heat shock protein 70kD, peptide-binding domain superfamily;Heat shock protein 70kD, peptide-binding domain superfamily;Heat…	PR00301 (PRINTS);G3DSA:3.30.420.40:FF:000004 (FUNFAM);G3DSA:3.30.420.40:FF:000020 (FUNFAM);G3DSA:2.60.34.10:FF:000014 (FUNFAM);G3DSA:3.90.640.10:FF:000003 (FUNFAM);TIGR02350 (NCBIFAM);G3DSA:2.60.34.10 (GENE3D);G3DSA:3.30.420.40 (GENE3D);G3DSA:3.90.640.10 (GENE3D);PF00012 (PFAM);G3DSA:3.30.420.40 (GENE3D);NF001413 (NCBIFAM);PTHR19375 (PANTHER);PS00297 (PROSITE_PATTERNS);PS00329 (PROSITE_PATTERNS);…	;;;;;GO:0051082/GO:0006457/GO:0005524;;;;GO:0140662/GO:0005524;;;GO:0140662/GO:0005524;;;;GO:0051082/GO:0006457/GO:0005524;;;;	;;;;;unfolded protein binding/protein folding/ATP binding;;;;ATP-dependent protein folding chaperone/ATP binding;;;ATP-dependent protein folding chaperone/ATP binding;;;;unfolded protein binding/protein folding/ATP binding;;;;
Karelsulcia-PENLEP_start_25730_stop_26149_strand_1_rplM	420	ATGAAAATGATAAAAACAAATATAGAAATTAATTGGTATCTTATTAATGCATTTTCCAAACATCTAGGACGTTTAGCATCAATTATTGCTCATATAATTATTGGAAAACATAAACAAAACTTTTCCCCTAATTTTCTTTGCGGTGATAAGGTTATTATTATTAACGCAAAAACTATAACTTTAACTGGAAAAAAAAAGAAGAATAAAACATATATTAGTTACAGTGGATATCCAGGTGGTCAAAAGGTCAAGAAAGCTTCAGACTTAATAAAAAAAAAACCTGAGTTCATAATTAGAAAAGCAGTGCTAGGCATGTTACCAAAAAATTCTTTAAAAAAACAAATGATCAAAAATTTATATATATTTAATGACAATATACAGAAATTTCAAAACATTAGT…	50S ribosomal protein L13	Candidatus Karelsulcia muelleri	7.2E-85	WP_274095964	rplM;rplM;rplM;rplM;rplM;rplM;rplM;rplM;rplM;rplM;rplM;rplM;rplM;rplM;rplM;rplM;rplM;rplM;rplM;rplM;rplM;rplM;rplM;rplM;rplM;rplM;rplM;rplM;rplM;rplM;rplM;rplM;rplM;rplM;rplM;rplM;rplM;rplM;rplM;rplM;rplM;rplM;rplM;rplM;rplM;rplM;rplM;rplM;rplM;rplM;rplM;rplM;rplM;rplM;rplM;rplM;rplM;rplM;rplM;rplM;rplM	GO:0003735-IEA;GO:0003729-IEA;GO:0022625-IEA;GO:1990904-IEA;GO:0017148-IEA;GO:0005840-IEA;GO:0006412-IEA	structural constituent of ribosome-IEA;mRNA binding-IEA;cytosolic large ribosomal subunit-IEA;ribonucleoprotein complex-IEA;negative regulation of translation-IEA;ribosome-IEA;translation-IEA	GO:0003729;GO:0003735;GO:0005840;GO:0017148	mRNA binding;structural constituent of ribosome;ribosome;negative regulation of translation			IPR005823;IPR005822;IPR005822;IPR036899;IPR005822;IPR023563;IPR005822;IPR005822;IPR036899	Large ribosomal subunit protein uL13, bacterial-type;Large ribosomal subunit protein uL13;Large ribosomal subunit protein uL13;Large ribosomal subunit protein uL13 superfamily;Large ribosomal subunit protein uL13;Large ribosomal subunit protein uL13, conserved site;Large ribosomal subunit protein uL13;Large ribosomal subunit protein uL13;Large ribosomal subunit protein uL13 superfamily	TIGR01066 (NCBIFAM);PIRSF002181 (PIRSF);PF00572 (PFAM);G3DSA:3.90.1180.10 (GENE3D);PTHR11545 (PANTHER);PS00783 (PROSITE_PATTERNS);MF_01366 (HAMAP);cd00392 (CDD);SSF52161 (SUPERFAMILY)	GO:0003735/GO:0005840/GO:0006412;GO:0003735/GO:0005840/GO:0006412;GO:0003735/GO:0005840/GO:0006412;GO:0003735/GO:0005840/GO:0006412;GO:0003735/GO:0005840/GO:0006412/GO:0005840/GO:0017148/GO:0003735/GO:0003729;GO:0003735/GO:0005840/GO:0006412;GO:0003735/GO:0005840/GO:0006412;GO:0003735/GO:0005840/GO:0006412;GO:0003735/GO:0005840/GO:0006412	structural constituent of ribosome/ribosome/translation;structural constituent of ribosome/ribosome/translation;structural constituent of ribosome/ribosome/translation;structural constituent of ribosome/ribosome/translation;structural constituent of ribosome/ribosome/translation/ribosome/negative regulation of translation/structural constituent of ribosome/mRNA binding;structural constituent of r…
Karelsulcia-PENLEP_start_26149_stop_26511_strand_1_rpsI	363	ATGAAAAATTATAATGCTGTCGGACGTAGAAAAACAGCAGTTGCTAGAATATATCTGAAGCCTGGCACTGGAAAATTTATAATTAATAAGAAAATGAATTTTCAAAATCTAATTTTTTATCCATTAGAGTTAACCAATACTTGTGGCAAATTTGATATTTCTATTACTATATCTGGGGGTGGTTTAAAAAGTCAAAATGAAGCAATTTTGTTAGCACTATCTAGAAGTTTATGTAAATTTAATAAATCATATCGCAAAATCTTAAAAAAAAATAAGTTACTTACTCGTGATTCTCGAATTGTAGAGCGTAAAAAATATGGTAAAAAGAAAGCTAGAAAAAAATTTCAATTTTCAAAAAGATAA	30S ribosomal protein S9	Candidatus Karelsulcia muelleri	1.9E-71	WP_158380290	rpsI;rpsI;rpsI;rpsI;rpsI;rpsI;rpsI;rpsI;rpsI;rpsI;rpsI;rpsI;rpsI;rpsI;rpsI;rpsI;rpsI;rpsI;rpsI;rpsI;rpsI	GO:0003723-IEA;GO:0005737-IEA;GO:0003735-IEA;GO:0022627-IEA;GO:0015935-IEA;GO:1990904-IEA;GO:0005840-IEA;GO:0006412-IEA	RNA binding-IEA;cytoplasm-IEA;structural constituent of ribosome-IEA;cytosolic small ribosomal subunit-IEA;small ribosomal subunit-IEA;ribonucleoprotein complex-IEA;ribosome-IEA;translation-IEA	GO:0003723;GO:0003735;GO:0006412;GO:0015935	RNA binding;structural constituent of ribosome;translation;small ribosomal subunit			noIPR;noIPR;IPR000754;IPR014721;IPR000754;IPR020574;IPR020568	Pseudouridine synthase, catalytic domain superfamily;Pseudouridine synthase, catalytic domain superfamily;Small ribosomal subunit protein uS9;Small ribosomal subunit protein uS5 domain 2-type fold, subgroup;Small ribosomal subunit protein uS9;Small ribosomal subunit protein uS9, conserved site;Ribosomal protein uS5 domain 2-type superfamily	G3DSA:3.30.230.10:FF:000001 (FUNFAM);NF001099 (NCBIFAM);PF00380 (PFAM);G3DSA:3.30.230.10 (GENE3D);PTHR21569 (PANTHER);PS00360 (PROSITE_PATTERNS);SSF54211 (SUPERFAMILY)	;;GO:0003735/GO:0005840/GO:0006412;;GO:0003735/GO:0005840/GO:0006412/GO:0003735/GO:0003723/GO:0015935;GO:0003735/GO:0005840/GO:0006412;	;;structural constituent of ribosome/ribosome/translation;;structural constituent of ribosome/ribosome/translation/structural constituent of ribosome/RNA binding/small ribosomal subunit;structural constituent of ribosome/ribosome/translation;
Karelsulcia-PENLEP_start_26465_stop_27226_strand_1_rpsB	762	ATGGTAAAAAGAAAGCTAGAAAAAAATTTCAATTTTCAAAAAGATAATATGTATAATTTAAAATATTCGAACTTTTTAAAAGCAGGTGTCCATTTTGGTCATTCTACATCCAAATGGAACCCTAAAATAAACCATTATTTATTAATGCAAAACAAAGGAATACATATTATAGATCTTTATAAAACTAAAAAAAAACTATATTCTTCATGCCTATTCTTAAAGAAAATTACTGCATCAGGTAAGATAGTTTTATTTGTAGGAACAAAAGAACAAGCCAAGAAAATCCTTGCTTATTATGCCAACAATATTAATATGCCTTATATTAATGAACGTTGGATTGGAGGTTTATTAACTAATTTTTCTAAAATCCGCAAATCAATTTCTAAAATGAATATGATC…	30S ribosomal protein S2	Candidatus Karelsulcia muelleri	3.1E-153	WP_274096074	rpsB;rpsB;rpsB;rpsB;rpsB;rpsB;rpsB;rpsB;rpsB;rpsB;rpsB;rpsB	GO:0003735-IEA;GO:0022627-IEA;GO:0015935-IEA;GO:1990904-IEA;GO:0005840-IEA;GO:0006412-IEA	structural constituent of ribosome-IEA;cytosolic small ribosomal subunit-IEA;small ribosomal subunit-IEA;ribonucleoprotein complex-IEA;ribosome-IEA;translation-IEA	GO:0003735;GO:0006412;GO:0022627	structural constituent of ribosome;translation;cytosolic small ribosomal subunit			IPR001865;IPR005706;noIPR;noIPR;IPR001865;IPR005706;IPR018130;IPR005706;IPR001865;IPR023591	Small ribosomal subunit protein uS2;Small ribosomal subunit protein uS2, bacteria/mitochondria/plastid;Small ribosomal subunit protein uS2, bacteria/mitochondria/plastid;Small ribosomal subunit protein uS2, bacteria/mitochondria/plastid;Small ribosomal subunit protein uS2;Small ribosomal subunit protein uS2, bacteria/mitochondria/plastid;Small ribosomal subunit protein uS2, conserved site;Small r…	PR00395 (PRINTS);TIGR01011 (NCBIFAM);G3DSA:3.40.50.10490 (GENE3D);G3DSA:1.10.287.610 (GENE3D);PF00318 (PFAM);PTHR12534 (PANTHER);PS00963 (PROSITE_PATTERNS);MF_00291_B (HAMAP);cd01425 (CDD);SSF52313 (SUPERFAMILY)	GO:0003735/GO:0005840/GO:0006412;GO:0003735/GO:0015935/GO:0006412;;;GO:0003735/GO:0005840/GO:0006412;GO:0003735/GO:0015935/GO:0006412/GO:0003735/GO:0022627/GO:0006412;GO:0003735/GO:0005840/GO:0006412;GO:0003735/GO:0015935/GO:0006412;GO:0003735/GO:0005840/GO:0006412;	structural constituent of ribosome/ribosome/translation;structural constituent of ribosome/small ribosomal subunit/translation;;;structural constituent of ribosome/ribosome/translation;structural constituent of ribosome/small ribosomal subunit/translation/structural constituent of ribosome/cytosolic small ribosomal subunit/translation;structural constituent of ribosome/ribosome/translation;struct…
Karelsulcia-PENLEP_start_27228_stop_27866_strand_1_TSFM	639	ATGCCAACAACAATCTTAAAAAATATTAAGAAATTAAGAAAAATTACTAGTGCATCTATTATGGAATGTAAAAAAGCCATGATTTTTTCAAAAGGAAATATCAATGTAGGAATTTCTTATTTAATTCATAAATCAAACAAGCAAGCTAAAAACACACGAAACAAAACAAAATTAAAAAGAACTTTCATTTTATGCAGAAGAAATAAAACAAAAACTAAAATTATAGCTCTCATTCTTGCGACAGAAACTGATTTTGTAACTAAAAACGATCTTTTTCAAAAATTAGCTACTTTTATTTTGGAAGTTGCTTGTCTTTGTAATAAAAAATCTGAACTACTAAAATATAAAATTAAGAATTTGAGTTTATTTCAAATAATAACTTATTTCTCAAAAAGTATT…	Translation elongation factor Ts	Candidatus Karelsulcia muelleri	2.9E-120	WP_274372284	tsf;tsf;tsf;tsf;tsf;tsf;tsf;tsf;tsf;tsf;tsf;tsf	GO:0005737-IEA;GO:0003746-IEA;GO:0006414-IEA;GO:0006412-IEA	cytoplasm-IEA;translation elongation factor activity-IEA;translational elongation-IEA;translation-IEA	GO:0003746;GO:0005515;GO:0070125	translation elongation factor activity;protein binding;mitochondrial translational elongation			noIPR;IPR014039;IPR036402;IPR001816;IPR001816;IPR009060;IPR036402	Class II Aminoacyl-tRNA synthetase/Biotinyl protein ligase (BPL) and lipoyl protein ligase (LPL);Translation elongation factor EFTs/EF1B, dimerisation;Elongation factor Ts, dimerisation domain superfamily;Translation elongation factor EFTs/EF1B;Translation elongation factor EFTs/EF1B;UBA-like superfamily;Elongation factor Ts, dimerisation domain superfamily	G3DSA:1.10.8.10 (GENE3D);PF00889 (PFAM);G3DSA:3.30.479.20 (GENE3D);PTHR11741 (PANTHER);MF_00050 (HAMAP);SSF46934 (SUPERFAMILY);SSF54713 (SUPERFAMILY)	;GO:0006414/GO:0003746;;GO:0006414/GO:0003746/GO:0070125/GO:0006414/GO:0003746;GO:0006414/GO:0003746;GO:0005515;	;translational elongation/translation elongation factor activity;;translational elongation/translation elongation factor activity/mitochondrial translational elongation/translational elongation/translation elongation factor activity;translational elongation/translation elongation factor activity;protein binding;
Karelsulcia-PENLEP_start_28291_stop_30867_strand_-1_mutS	2577	ATGAATAGAATAACTCCTTTAATTAAACAATATAATGAAATAAAAAAAAAATTCAAGAATACAATTATATTATTTCGAGTAGGTGATTTTTACGAAATGTTTGGAACAGATGCTATAACATGTTCGCAAGTATTAAATATTGTTTTAACTAAACGTAAAACTAAGGGTAAGACCAACTCGCATGTGGACTTGGCAGGTTTTCCTCACCATTCTATAAATAATTATTTACCTAAATTAGTGAAAGCAGGATTAAAAATTGCGATTTGTGATGAACTAGAAACAAAACATACAAAAGAGAGAGGACTTTTAAAAAGAGGAGTAACCGAAATTATTACACCAGGTGTTGTGACTAATATTGACGTGTTAGATGCTAAAAAAAACAATTTTTTATGTGCAATA…	DNA mismatch repair protein MutS	Candidatus Karelsulcia muelleri	0.0E0	WP_274662166	mutS;mutS;mutS;mutS;mutS;mutS;mutS	GO:0003677-IEA;GO:0006281-IEA;GO:0005829-IEA;GO:0140664-IEA;GO:0006298-IEA;GO:0030983-IEA;GO:0005524-IEA	DNA binding-IEA;DNA repair-IEA;cytosol-IEA;ATP-dependent DNA damage sensor activity-IEA;mismatch repair-IEA;mismatched DNA binding-IEA;ATP binding-IEA	GO:0005524;GO:0005829;GO:0006298;GO:0030983;GO:0140664	ATP binding;cytosol;mismatch repair;mismatched DNA binding;ATP-dependent DNA damage sensor activity			noIPR;IPR036678;IPR016151;IPR007696;IPR007860;IPR000432;noIPR;IPR005748;IPR007695;IPR007861;noIPR;noIPR;IPR017261;IPR027417;IPR045076;IPR000432;IPR036187;IPR036678;IPR027417;IPR016151	Isocitrate/isopropylmalate dehydrogenase, conserved site;MutS, connector domain superfamily;DNA mismatch repair protein MutS, N-terminal;DNA mismatch repair protein MutS, core;DNA mismatch repair protein MutS, connector domain;DNA mismatch repair protein MutS, C-terminal;DNA mismatch repair protein MutS, C-terminal;DNA mismatch repair protein MutS;DNA mismatch repair protein MutS-like, N-terminal…	G3DSA:3.40.50.300:FF:000870 (FUNFAM);G3DSA:3.30.420.110 (GENE3D);G3DSA:3.40.1170.10 (GENE3D);PF05192 (PFAM);PF05188 (PFAM);PF00488 (PFAM);NF003810 (NCBIFAM);TIGR01070 (NCBIFAM);PF01624 (PFAM);PF05190 (PFAM);G3DSA:1.10.1420.10 (GENE3D);G3DSA:1.10.1420.10 (GENE3D);PIRSF037677 (PIRSF);G3DSA:3.40.50.300 (GENE3D);PTHR11361 (PANTHER);PS00486 (PROSITE_PATTERNS);SSF48334 (SUPERFAMILY);SSF53150 (SUPERFAMI…	;GO:0030983/GO:0006298/GO:0005524;GO:0030983/GO:0006298/GO:0005524;GO:0030983/GO:0006298/GO:0005524;GO:0030983/GO:0006298/GO:0005524;GO:0030983/GO:0006298/GO:0005524;;GO:0030983/GO:0006298/GO:0005524;GO:0030983/GO:0006298/GO:0005524;GO:0030983/GO:0006298/GO:0005524;;;GO:0030983/GO:0006298;;GO:0006298/GO:0140664/GO:0005524/GO:0030983/GO:0030983/GO:0005829/GO:0006298/GO:0003690;GO:0030983/GO:000629…	;mismatched DNA binding/mismatch repair/ATP binding;mismatched DNA binding/mismatch repair/ATP binding;mismatched DNA binding/mismatch repair/ATP binding;mismatched DNA binding/mismatch repair/ATP binding;mismatched DNA binding/mismatch repair/ATP binding;;mismatched DNA binding/mismatch repair/ATP binding;mismatched DNA binding/mismatch repair/ATP binding;mismatched DNA binding/mismatch repair/A…
Karelsulcia-PENLEP_start_30897_stop_32087_strand_-1_clpX	1191	ATGTTGAATATAAAATTTAAGAAATCTTTAAGATGTTCTTTTTGTAGTGCAAAAAAACAAGAATTAATTAAAGTCTTCATATTTGATAGTGATTTGGTATGTAATAATTGTATTATAAAAATACTATATATATATAAAATATATCTTAATTTTAAGAATGAAAAAAATACTCAACAGCTAATTGTCACACCAAAGAATATTAAATATTATTTAGATAAATATATTATTGGCCAAGAAGAAGCAAAAAAAATAGTTTCTGTATCAATTTATAATCATTACAAAAGGCTTATTTTAGCTGCAAATAAAATAGAAGTAAATAAAGCTAATATATTGTTAATAGGAAATACAGGTACTGGAAAAACTCTGTTTGCAAAAAGTCTTGCTAGCTTTTTAAATCTT…	ATP-dependent Clp protease ATP-binding subunit ClpX	Candidatus Karelsulcia muelleri	1.0E-264	WP_158380286	DMIN_00800;clpX;C9I73_015;DMIN_00800;clpX;clpX;clpX;clpX;C9I73_015;clpX;C9I73_015;DMIN_00800;DMIN_00800;C9I73_015;DMIN_00800;C9I73_015;clpX;clpX;C9I73_015;DMIN_00800;C9I73_015;DMIN_00800;clpX;DMIN_00800;C9I73_015;clpX;C9I73_015;C9I73_015;DMIN_00800;DMIN_00800	GO:0051301-IEA;GO:0008233-IEA;GO:0009376-IEA;GO:0006508-IEA;GO:0051603-IEA;GO:0051082-IEA;GO:0005524-IEA;GO:0140662-IEA;GO:0016887-IEA;GO:0006457-IEA	cell division-IEA;peptidase activity-IEA;HslUV protease complex-IEA;proteolysis-IEA;proteolysis involved in protein catabolic process-IEA;unfolded protein binding-IEA;ATP binding-IEA;ATP-dependent protein folding chaperone-IEA;ATP hydrolysis activity-IEA;protein folding-IEA	GO:0005524;GO:0006457;GO:0009376;GO:0016887;GO:0051082;GO:0051301;GO:0051603;GO:0140662	ATP binding;protein folding;HslUV protease complex;ATP hydrolysis activity;unfolded protein binding;cell division;proteolysis involved in protein catabolic process;ATP-dependent protein folding chaperone	EC:3.6.1.15	nucleoside-triphosphate phosphatase	IPR000641;IPR027417;IPR019489;noIPR;IPR003959;IPR004487;noIPR;IPR050052;IPR027417	CbxX/CfxQ;P-loop containing nucleoside triphosphate hydrolase;Clp ATPase, C-terminal;Clp ATPase, C-terminal;ATPase, AAA-type, core;Clp protease, ATP-binding subunit ClpX;Clp protease, ATP-binding subunit ClpX;ATP-dependent Clp protease ATP-binding subunit ClpX;P-loop containing nucleoside triphosphate hydrolase	PR00819 (PRINTS);G3DSA:3.40.50.300 (GENE3D);PF10431 (PFAM);NF003745 (NCBIFAM);PF07724 (PFAM);TIGR00382 (NCBIFAM);G3DSA:1.10.8.60 (GENE3D);PTHR48102 (PANTHER);SSF52540 (SUPERFAMILY)	GO:0005524;;;;GO:0016887/GO:0005524;GO:0051082/GO:0005524/GO:0006457/GO:0140662;;GO:0051301/GO:0051603/GO:0016887/GO:0005524/GO:0009376;	ATP binding;;;;ATP hydrolysis activity/ATP binding;unfolded protein binding/ATP binding/protein folding/ATP-dependent protein folding chaperone;;cell division/proteolysis involved in protein catabolic process/ATP hydrolysis activity/ATP binding/HslUV protease complex;
Karelsulcia-PENLEP_start_32100_stop_32750_strand_-1_clpP	651	ATGAATTATTTGAAAGAATTTCAAAATTATGCAATTCAAAAAAAAGCGATAGATAAGAAAACTCTATGTTATTATTTAAATTCCATGACACCTTATATAATAGAAGAAAGAAAATTAAATTGTTCTCAAATGGATGTATTTTCACGTCTTTTGATGGATAGAATTATTTTCTTAGGTACTCCAATCGTTGATAAAATTTCTAGTATAATTCAAGCCCAGCTTTTATTTTTAGAATCTCTAGATAACAAAAAAGATATACAGATATATATAAACTCTCCAGGAGGTAATATATCATCAGGATTAAGTATATATGATACGATGAAGATTGTAAAGCCTAAGGTTTCTACTATTTGTACTGGTCTAGCAGCCTCAATGGCAGCTATATTACTATGTGCTGGA…	ATP-dependent Clp protease proteolytic subunit	Candidatus Karelsulcia muelleri	4.8E-142	WP_274095970	clpP;clpP;clpP;clpP;clpP;clpP;clpP;clpP;clpP;clpP;clpP;clpP;clpP;clpP;clpP;clpP	GO:0006515-IEA;GO:0005737-IEA;GO:0006508-IEA;GO:0004176-IEA;GO:0008236-IEA;GO:0004252-IEA;GO:0009368-IEA;GO:0051117-IEA	protein quality control for misfolded or incompletely synthesized proteins-IEA;cytoplasm-IEA;proteolysis-IEA;ATP-dependent peptidase activity-IEA;serine-type peptidase activity-IEA;serine-type endopeptidase activity-IEA;endopeptidase Clp complex-IEA;ATPase binding-IEA	GO:0004176;GO:0004252;GO:0006515;GO:0009368;GO:0051117	ATP-dependent peptidase activity;serine-type endopeptidase activity;protein quality control for misfolded or incompletely synthesized proteins;endopeptidase Clp complex;ATPase binding	EC:3.4.21	Acting on peptide bonds (peptidases)	IPR001907;noIPR;IPR023562;noIPR;noIPR;noIPR;IPR023562;IPR001907;IPR001907;IPR029045	ATP-dependent Clp protease proteolytic subunit;ATP-dependent Clp protease proteolytic subunit;Clp protease proteolytic subunit /Translocation-enhancing protein TepA;Clp protease proteolytic subunit /Translocation-enhancing protein TepA;Clp protease proteolytic subunit /Translocation-enhancing protein TepA;Clp protease proteolytic subunit /Translocation-enhancing protein TepA;Clp protease proteoly…	PR00127 (PRINTS);G3DSA:3.90.226.10:FF:000002 (FUNFAM);PF00574 (PFAM);NF001368 (NCBIFAM);G3DSA:3.90.226.10 (GENE3D);NF009205 (NCBIFAM);PTHR10381 (PANTHER);MF_00444 (HAMAP);cd07017 (CDD);SSF52096 (SUPERFAMILY)	GO:0004252/GO:0004176/GO:0006508;;;;;;GO:0004252/GO:0009368/GO:0006515/GO:0051117/GO:0004176;GO:0004252/GO:0004176/GO:0006508;GO:0004252/GO:0004176/GO:0006508;	serine-type endopeptidase activity/ATP-dependent peptidase activity/proteolysis;;;;;;serine-type endopeptidase activity/endopeptidase Clp complex/protein quality control for misfolded or incompletely synthesized proteins/ATPase binding/ATP-dependent peptidase activity;serine-type endopeptidase activity/ATP-dependent peptidase activity/proteolysis;serine-type endopeptidase activity/ATP-dependent p…
Karelsulcia-PENLEP_start_32848_stop_33921_strand_-1_ruvB	1074	ATGTGTAAAGCTAGTAAATATCAAATTTCAGCTATTAAATATCGGCCTTTAGATTTTGAGCATGTAATTGGACAAAAACATATAACTGAGACTTTAAAAAAAGCGATAAGCCAAAAAAAAGTAGCCAAGTCTTTTTTATTCTGTGGTCCTAAAGGAGTTGGTAAAACTACCTGTGCAAGAATTTTAGCTAGAAAACTTAATAATGTTATTGAATTGAATTCAGCCTATGAATTAGATGCTGCATCCAATAATTCAGTAGATGATATTAAAAACATTATTAAGAAATTAAATTATTTTCCAGTTTGTGGGAAATACAATATTTATATTATTGATGAAGTTCATATGCTATCACATTCTGCCTTTAATGCTTTTTTAAAAGTTTTAGAAGAACCTCCTTCA…	DNA polymerase III subunit gamma/tau	Candidatus Karelsulcia muelleri	6.6E-235	WP_158380284	dnaX;dnaX;dnaX;dnaX;dnaX;dnaX;dnaX;dnaX;dnaX;dnaX	GO:0003677-IEA;GO:0003887-IEA;GO:0006260-IEA;GO:0009360-IEA;GO:0046872-IEA;GO:0006261-IEA;GO:0071897-IEA;GO:0034061-IEA;GO:0005524-IEA;GO:0016887-IEA	DNA binding-IEA;DNA-directed DNA polymerase activity-IEA;DNA replication-IEA;DNA polymerase III complex-IEA;metal ion binding-IEA;DNA-templated DNA replication-IEA;DNA biosynthetic process-IEA;DNA polymerase activity-IEA;ATP binding-IEA;ATP hydrolysis activity-IEA	GO:0003677;GO:0003887;GO:0005524;GO:0006261;GO:0009360	DNA binding;DNA-directed DNA polymerase activity;ATP binding;DNA-templated DNA replication;DNA polymerase III complex	EC:2.7.7.7	DNA-directed DNA polymerase	noIPR;IPR022754;noIPR;IPR027417;IPR012763;noIPR;noIPR;IPR045085;IPR050238;noIPR;IPR045085;IPR008921;IPR027417	Peptide chain release factor class I superfamily;DNA polymerase III, gamma subunit, domain III;DNA polymerase III, gamma subunit, domain III;P-loop containing nucleoside triphosphate hydrolase;DNA polymerase III, subunit gamma/ tau, N-terminal;DNA polymerase III, subunit gamma/ tau, N-terminal;DNA polymerase III, subunit gamma/ tau, N-terminal;DNA polymerase III, subunit gamma/tau, helical lid do…	G3DSA:1.10.8.60:FF:000013 (FUNFAM);PF12169 (PFAM);PF13177 (PFAM);G3DSA:3.40.50.300 (GENE3D);TIGR02397 (NCBIFAM);G3DSA:1.10.8.60 (GENE3D);G3DSA:1.20.272.10 (GENE3D);PF22608 (PFAM);PTHR11669 (PANTHER);cd00009 (CDD);cd18137 (CDD);SSF48019 (SUPERFAMILY);SSF52540 (SUPERFAMILY)	;GO:0003887;;;GO:0006260/GO:0009360/GO:0005524/GO:0003887;;;;GO:0006261;;;GO:0006260/GO:0003677;	;DNA-directed DNA polymerase activity;;;DNA replication/DNA polymerase III complex/ATP binding/DNA-directed DNA polymerase activity;;;;DNA-templated DNA replication;;;DNA replication/DNA binding;
Karelsulcia-PENLEP_start_38994_stop_40346_strand_1_queA	1353	ATGAAAAAAATAATTTTTAACAAAAGAAATAATTTGTTTTGTCGTAAAGGAAAAGTGAACCAAGTTAATCAAAATCAAAATCAAAATCAAAATCAAAATCAAAATCAAAATCAAAATCAAAATCAAAATCAAAATCAAAATCAAAAACAAAACAAAAACAAAAACAAAAACAAAAACCAAAACCAAAACCAAAACCAAAACCAAAACCAAAACCAAATTAACAAAAAAGCATTGAAAAAGAAACAAAATTCATATAATATCTCTAAATATATTTTAATTAATTTTAAAAATTCAGATTTTAATTTTAAAGTGCCAAAACAATTAATACCTAAGAAACAAAGACTCTCTAAGAATAGAACTAGACTTATGGTTTTAAATCGAAGGAATATGACAATACAA…	tRNA preQ1(34) S-adenosylmethionine ribosyltransferase-isomerase QueA	Candidatus Karelsulcia muelleri	1.3E-254	WP_274372282	queA;queA;queA;queA;queA;queA;queA;queA;queA;queA;queA;queA;queA;queA;queA;queA;queA;queA;queA;queA;queA;queA;queA	GO:0016757-IEA;GO:0005737-IEA;GO:0008616-IEA;GO:0006400-IEA;GO:0051075-IEA;GO:0016740-IEA;GO:0002099-IEA;GO:0016853-IEA	glycosyltransferase activity-IEA;cytoplasm-IEA;queuosine biosynthetic process-IEA;tRNA modification-IEA;S-adenosylmethionine:tRNA ribosyltransferase-isomerase activity-IEA;transferase activity-IEA;tRNA wobble guanine modification-IEA;isomerase activity-IEA	GO:0002099;GO:0008616;GO:0051075	tRNA wobble guanine modification;queuosine biosynthetic process;S-adenosylmethionine:tRNA ribosyltransferase-isomerase activity	EC:2.4.99.17;EC:5	S-adenosylmethionine:tRNA ribosyltransferase-isomerase;Isomerases	IPR003699;IPR003699;IPR042119;IPR042118;IPR003699;IPR036100	S-adenosylmethionine:tRNA ribosyltransferase-isomerase, QueA;S-adenosylmethionine:tRNA ribosyltransferase-isomerase, QueA;QueA, domain 2;QueA, domain 1;S-adenosylmethionine:tRNA ribosyltransferase-isomerase, QueA;S-adenosylmethionine:tRNA ribosyltransferase-isomerase, QueA superfamily	TIGR00113 (NCBIFAM);PF02547 (PFAM);G3DSA:2.40.10.240 (GENE3D);G3DSA:3.40.1780.10 (GENE3D);PTHR30307 (PANTHER);SSF111337 (SUPERFAMILY)	GO:0016853/GO:0016740;GO:0016853/GO:0016740;;;GO:0016853/GO:0016740/GO:0051075/GO:0002099/GO:0008616;GO:0016853/GO:0016740	isomerase activity/transferase activity;isomerase activity/transferase activity;;;isomerase activity/transferase activity/S-adenosylmethionine:tRNA ribosyltransferase-isomerase activity/tRNA wobble guanine modification/queuosine biosynthetic process;isomerase activity/transferase activity
Karelsulcia-PENLEP_start_40361_stop_40777_strand_1_sufE	417	ATGAAAACTATTTTAAAAAAAGAACAACGAACGTTAATACTTTTATCTTATCTTAAAACACAAAATATTCTATATAATTACTTAATTACTCTAGGTACTAAAATAAATTTTTATAAACCTAAATTCATTAATAAGAAAAATATATTAAATGGTTGTAAATCTCACTTATGGCTAGGTTTTTTGTATAAAAAGAAAAAAATTTACGTATTTGCTTATAGTAATTCAATTATAATAATGGGTTTTTCATTTTTAATTACAAAGATCTATTCAAATAACTTCCCAATTGATATAATAAATCATAAAACTTCATTAAGTTCTAATTCTTTGTTAAGCGAACTATTAAGTTCGAATCGTATTCAGACAATTAAATTTATTTTAAATAAAATTAAGCAAGAAGCA…	SufE family protein	Candidatus Karelsulcia muelleri	1.8E-73	WP_274095974	sufE	GO:0016020-IEA	membrane-IEA					noIPR;IPR003808;noIPR;noIPR	DNA clamp superfamily;Fe-S metabolism associated domain, SufE-like;Fe-S metabolism associated domain, SufE-like;Fe-S metabolism associated domain, SufE-like	G3DSA:3.90.1010.10 (GENE3D);PF02657 (PFAM);PIRSR617763-1 (PIRSR);SSF82649 (SUPERFAMILY)	;;;	;;;
Karelsulcia-PENLEP_start_40778_stop_41416_strand_1_hypothetical	639	ATGGCTCTTATTTTGATAATGGATTCTACTACTACTATATGTTCTATTTCTTTAATATATAAAAAGTTCTTATTAAAAAATATAACGTTTTCACCTATAAACTTTATGCATATAAATATTATTCATTTACTAATTCTAAATATTTTAAAATCTTGCAACTTGGCAAGTATATATTTAAAAGCATTAGCATTCAATTTTGGTCCTGGATCATATACAAGCATTAAAATAGGATTGGCAGCTGCCCTAGGACTTGTATATGGTATGAATATTAAATTAATTTATTTCAATTATCCAGAATTTGTGAATTTCACGAACAATAGTATAATTCTAATTAAAGATAATAGAAAGACGATTTCTACATCTTGTATTATAAAGAACAAGTTATTTGTTAATTTAAAA…	tRNA (adenosine(37)-N6)-threonylcarbamoyltransferase complex dimerization subunit type 1 TsaB	Candidatus Karelsulcia muelleri	2.5E-116	WP_158380281	tsaB;tsaB;tsaB;tsaB;tsaB;tsaB;tsaB;tsaB;tsaB;tsaB;tsaB;tsaB;tsaB;tsaB;tsaB	GO:0005829-IEA;GO:0002949-IEA;GO:0016740-IEA	cytosol-IEA;tRNA threonylcarbamoyladenosine modification-IEA;transferase activity-IEA					noIPR;IPR000905;IPR043129	Pyridoxal phosphate-dependent transferase;Gcp-like domain;ATPase, nucleotide binding domain	G3DSA:3.30.420.40 (GENE3D);PF00814 (PFAM);SSF53067 (SUPERFAMILY)	;;	;;
Karelsulcia-PENLEP_start_41928_stop_43115_strand_1_tuf	1188	ATGCGAAAAGAAATTTTTAAGCGTGAAAAACCACATTTAAATATAGGTACTATTGGACATGTTGATCATGGTAAAACAACATTAACAGCAGCAATAACTAATGTTTTAGCTAAAAAAGGATTAGCACTTGCTAAAGAATTTAGTGCTATAGATAATGCTCCAGAAGAAAAGGAAAGAGGGATAACAATTAATACCTCACATGTAGAATACGAAACATTAGAAAGACATTATGCTCACGTAGATTGTCCAGGTCATGCAGATTATATTAAAAACATGGTGACAGGTGCGGCTCAAATGGATGGTGCTATTTTAGTAATTTCTGCTACGGATGGACCAATGCCACAAACTAGAGAACATATCTTATTAGCTAGACAAGTAGGAGTTCCTAATATTGTAGTA…	elongation factor Tu	Candidatus Karelsulcia muelleri	2.2E-277	WP_274095976	tufA;tufA;tufA;tufA;tufA;tufA;tufA;tufA;tufA;tufA;tufA;tufA;tufA;tufA;tufA;tufA;tufA;tufA;tufA;tufA;tufA;tufA;tufA;tufA;tufA;tufA;tufA;tufA;tufA;tufA;tufA;tufA;tufA;tufA;tufA;tufA;tufA;tufA;tufA;tufA;tufA;tufA;tufA;tufA;tufA;tufA;tufA;tufA;tufA	GO:0005525-IEA;GO:0005737-IEA;GO:0003746-IEA;GO:0003924-IEA;GO:0005829-IEA;GO:0006414-IEA;GO:0006412-IEA	GTP binding-IEA;cytoplasm-IEA;translation elongation factor activity-IEA;GTPase activity-IEA;cytosol-IEA;translational elongation-IEA;translation-IEA	GO:0003746;GO:0003924;GO:0005525;GO:0005829;GO:0006414	translation elongation factor activity;GTPase activity;GTP binding;cytosol;translational elongation	EC:3.6.1.15	nucleoside-triphosphate phosphatase	IPR000795;noIPR;noIPR;noIPR;noIPR;IPR000795;noIPR;IPR004160;IPR004161;IPR027417;IPR004541;noIPR;noIPR;IPR005225;IPR050055;IPR031157;IPR004541;IPR000795;IPR033720;IPR041709;noIPR;IPR009000;IPR027417;IPR009001	Translational (tr)-type GTP-binding domain;Translational (tr)-type GTP-binding domain;Translational (tr)-type GTP-binding domain;Translational (tr)-type GTP-binding domain;Translational (tr)-type GTP-binding domain;Translational (tr)-type GTP-binding domain;Translational (tr)-type GTP-binding domain;Translation elongation factor EFTu/EF1A, C-terminal;Translation elongation factor EFTu-like, domai…	PR00315 (PRINTS);G3DSA:3.40.50.300:FF:000003 (FUNFAM);G3DSA:2.40.30.10:FF:000001 (FUNFAM);NF009373 (NCBIFAM);G3DSA:2.40.30.10 (GENE3D);PF00009 (PFAM);NF000766 (NCBIFAM);PF03143 (PFAM);PF03144 (PFAM);G3DSA:3.40.50.300 (GENE3D);TIGR00485 (NCBIFAM);NF009372 (NCBIFAM);G3DSA:2.40.30.10 (GENE3D);TIGR00231 (NCBIFAM);PTHR43721 (PANTHER);PS00301 (PROSITE_PATTERNS);MF_00118_B (HAMAP);PS51722 (PROSITE_PROFI…	GO:0003924/GO:0005525;;;;;GO:0003924/GO:0005525;;;GO:0005525;;GO:0006414/GO:0003746/GO:0005525;;;GO:0005525;GO:0006414/GO:0003746/GO:0005829;;GO:0006414/GO:0003746/GO:0005525;GO:0003924/GO:0005525;;;;;;	GTPase activity/GTP binding;;;;;GTPase activity/GTP binding;;;GTP binding;;translational elongation/translation elongation factor activity/GTP binding;;;GTP binding;translational elongation/translation elongation factor activity/cytosol;;translational elongation/translation elongation factor activity/GTP binding;GTPase activity/GTP binding;;;;;;
Karelsulcia-PENLEP_start_43229_stop_43654_strand_1_rplK	426	ATGACTAGTAAAAAAGTTATAAAAATTATTAAACTAAATTTAAAAGGAGGATTAGCTAACCCTTCTCCACCAATTGGACCGAGACTAGGAACAGCAGGCATAAATATTATGGAATTTTGTAAATTATATAATCAAAAAACTTGCAATCAAATGGGAAAACTAATACCAGTAGTTATCAAAATAAATGAAGATAGAAGTTTTAAAATTAAAATAAAAACTCCCCCAACATCTTATTTCTTATTAGATACTTTGAATCTAGATAAAGGATCTAACGCATCAAAAACAAAAAAAATAGGAGTAATTTCTATGAAAAGACTAAAAGAATTAGCAATTAAAAAAATTAAAGACATGAATTGTTTTAAAATAGATTCAGCTCTAAAAATGATAATTGGAACAGCT…	50S ribosomal protein L11	Candidatus Karelsulcia muelleri	1.2E-84	WP_158380417	rplK;rplK;rplK;rplK;rplK;rplK;rplK;rplK;rplK;rplK;rplK;rplK;rplK;rplK	GO:0003735-IEA;GO:0022625-IEA;GO:1990904-IEA;GO:0019843-IEA;GO:0005840-IEA;GO:0006412-IEA;GO:0070180-IEA	structural constituent of ribosome-IEA;cytosolic large ribosomal subunit-IEA;ribonucleoprotein complex-IEA;rRNA binding-IEA;ribosome-IEA;translation-IEA;large ribosomal subunit rRNA binding-IEA	GO:0003735;GO:0006412;GO:0022625;GO:0070180	structural constituent of ribosome;translation;cytosolic large ribosomal subunit;large ribosomal subunit rRNA binding			IPR020784;IPR036796;IPR006519;IPR036769;IPR020783;IPR000911;IPR000911;IPR000911;IPR036769;IPR036796	Large ribosomal subunit protein uL11, N-terminal;Large ribosomal subunit protein uL11, N-terminal domain superfamily;Large ribosomal subunit protein uL11, bacterial-type;Large ribosomal subunit protein uL11, C-terminal domain superfamily;Large ribosomal subunit protein uL11, C-terminal;Ribosomal protein uL11;Ribosomal protein uL11;Ribosomal protein uL11;Large ribosomal subunit protein uL11, C-ter…	PF03946 (PFAM);G3DSA:3.30.1550.10 (GENE3D);TIGR01632 (NCBIFAM);G3DSA:1.10.10.250 (GENE3D);PF00298 (PFAM);PTHR11661 (PANTHER);MF_00736 (HAMAP);cd00349 (CDD);SSF46906 (SUPERFAMILY);SSF54747 (SUPERFAMILY)	;;GO:0003735/GO:0005840/GO:0006412;;GO:0003735/GO:0005840/GO:0006412;GO:0003735/GO:0005840/GO:0006412/GO:0022625/GO:0003735/GO:0015934/GO:0070180/GO:0006412;GO:0003735/GO:0005840/GO:0006412;GO:0003735/GO:0005840/GO:0006412;;	;;structural constituent of ribosome/ribosome/translation;;structural constituent of ribosome/ribosome/translation;structural constituent of ribosome/ribosome/translation/cytosolic large ribosomal subunit/structural constituent of ribosome/large ribosomal subunit/large ribosomal subunit rRNA binding/translation;structural constituent of ribosome/ribosome/translation;structural constituent of ribo…
Karelsulcia-PENLEP_start_43663_stop_44298_strand_1_rplA	636	ATGAAAAACAAATTATATAGTATACAAGAAGCTCTTGTTCATATTAAACAAGAAAACCAAAACAAAAATTATGCTTCTATTGACATAGATATAGTTTTAAATATCGAATATAAAACAAATAATATTCCTCTTAGGATACAAGTGAATTTACCTTACGGAAATGGTAAAAAATATAAAATATTATCTATGGTAGAAAAAGAAAAAAGAAATGAAATAAAAACCAACACCAATATAAAAATTGGATTTAAGAAATATATTGAAAAAATACAAAAAGGATGGACCAAATTTGATATATTAATTGCAACTCCAAAAACCATGCAGTCAATTGTAAAATTAGTGAAAATTTTAGGCCCAAAAGGATTAATGCCAAATACCATGTTTGGTACTGTAAATAATAAG…	50S ribosomal protein L1	Candidatus Karelsulcia muelleri	6.1E-137	WP_274372281	C9I73_182;C9I73_182;C9I73_182;rplA;C9I73_182;rplA;rplA;C9I73_182;C9I73_182;rplA;rplA;rplA;C9I73_182;rplA;rplA;rplA	GO:0003723-IEA;GO:0006417-IEA;GO:0003735-IEA;GO:1990904-IEA;GO:0015934-IEA;GO:0005840-IEA;GO:0019843-IEA;GO:0000049-IEA;GO:0006412-IEA	RNA binding-IEA;regulation of translation-IEA;structural constituent of ribosome-IEA;ribonucleoprotein complex-IEA;large ribosomal subunit-IEA;ribosome-IEA;rRNA binding-IEA;tRNA binding-IEA;translation-IEA	GO:0003723;GO:0003735;GO:0006412;GO:0015934	RNA binding;structural constituent of ribosome;translation;large ribosomal subunit			IPR002143;noIPR;IPR016095;IPR028364;noIPR;IPR028364;IPR023674	Large ribosomal subunit protein uL1;Large ribosomal subunit protein uL1;Large ribosomal subunit protein uL1, 3-layer alpha/beta-sandwich domain;Ribosomal protein uL1/ribosomal biogenesis protein;Ribosomal protein uL1/ribosomal biogenesis protein;Ribosomal protein uL1/ribosomal biogenesis protein;Ribosomal protein uL1-like	PIRSF002155 (PIRSF);G3DSA:3.30.190.20 (GENE3D);G3DSA:3.40.50.790 (GENE3D);PF00687 (PFAM);PTHR36427 (PANTHER);cd00403 (CDD);SSF56808 (SUPERFAMILY)	GO:0003735/GO:0006412/GO:0015934/GO:0003723;;;;;;	structural constituent of ribosome/translation/large ribosomal subunit/RNA binding;;;;;;
Karelsulcia-PENLEP_start_44305_stop_44847_strand_1_hypothetical	543	ATGAACAAAAAACAAACAATTATTTTTTTTAGTAACTTATTTGGAAAGAAAAAGCTGCATTTTTATTTAATAAATTTAAAAGGAATAAAAGCTTTTCAACAATCATACTTAAGAAGAAGAAGTAGAAAAACAAATATAAATATTCAGGTTGTAAAAAATACCTTGCTAAAAAAAAGTTTGAAACTAACTAAAAATACGAAATTCATGGAAATAATTCCATTAATAAAAGAAAATACAACTTTGTTATGGTCAACAGACAATAAAGAAACGGCTTATTTGTTATTAAAATTTACGAAAAAATATGAATTAAGTATAAAACAAGTTTTTAAATTAGCAATATCAGAAGAGAATTTATTTCTGGGTGAGAAAGGATTTAAATATTTAATTAACATGAAATCA…	50S ribosomal protein L10	Candidatus Karelsulcia muelleri	5.6E-111	WP_274095979	rplJ;C9I73_181;rplJ;C9I73_181;rplJ;rplJ;rplJ;rplJ;rplJ	GO:1990904-IEA;GO:0005840-IEA;GO:0019843-IEA;GO:0006412-IEA;GO:0070180-IEA	ribonucleoprotein complex-IEA;ribosome-IEA;rRNA binding-IEA;translation-IEA;large ribosomal subunit rRNA binding-IEA	GO:0005840;GO:0006412;GO:0070180;GO:1990904	ribosome;translation;large ribosomal subunit rRNA binding;ribonucleoprotein complex			IPR001790;noIPR;IPR043141;IPR047865;IPR043141	Large ribosomal subunit protein uL10;Large ribosomal subunit protein uL10;Large ribosomal subunit protein uL10-like domain superfamily;Large ribosomal subunit protein uL10, bacterial type;Large ribosomal subunit protein uL10-like domain superfamily	PF00466 (PFAM);NF000955 (NCBIFAM);G3DSA:3.30.70.1730 (GENE3D);PTHR11560 (PANTHER);SSF160369 (SUPERFAMILY)	;;;;	;;;;
Karelsulcia-PENLEP_start_44825_stop_45202_strand_1_rplL	378	ATGAAAATAAAAAAAATAGCTAAAGAATTAGTAAGCTTAACTGTTTTACAAATAAATGAGTTATCCAAGCTTCTTCATGAGAAATACGGAATTGATGATATCTCATTAACTACAAATACCCAAAAGCCCCAAACTTCTGAGCCCCAAAAAACAAAAGAAAAAGTTAAAACGAAATTCGATTTAATTCTTAAAACCCCTGGACAATCCAAATTAGCAGTGATTAAACTGATCAGATCAGTAACTGGTCATGGTCTGAAAGATTCTAAAGAATTAGTTGATAAAGTACCTAGTATAATAAAGAGTAATTTAAATAAAGCAGAAGCTGAATTATTAATAAAAGAATTTGACAAAATAGGAGCTTTAGCAGAATTAAAATAA	50S ribosomal protein L7/L12	Candidatus Karelsulcia muelleri	2.6E-69	WP_274095980	rplL;rplL;rplL;rplL;rplL;rplL;rplL;rplL;rplL;rplL;rplL;rplL;rplL	GO:0005737-IEA;GO:0003735-IEA;GO:0003729-IEA;GO:0022625-IEA;GO:1990904-IEA;GO:0005840-IEA;GO:0006412-IEA	cytoplasm-IEA;structural constituent of ribosome-IEA;mRNA binding-IEA;cytosolic large ribosomal subunit-IEA;ribonucleoprotein complex-IEA;ribosome-IEA;translation-IEA	GO:0003729;GO:0003735;GO:0005840;GO:0006412	mRNA binding;structural constituent of ribosome;ribosome;translation			IPR008932;IPR013823;IPR036235;IPR000206;IPR014719;IPR000206;IPR000206;IPR000206;IPR036235;IPR014719	Large ribosomal subunit protein bL12, oligomerization;Large ribosomal subunit protein bL12, C-terminal;Large ribosomal subunit protein bL12, oligomerization domain superfamily;Large ribosomal subunit protein bL12;Ribosomal protein bL12, C-terminal/adaptor protein ClpS-like;Large ribosomal subunit protein bL12;Large ribosomal subunit protein bL12;Large ribosomal subunit protein bL12;Large ribosoma…	PF16320 (PFAM);PF00542 (PFAM);G3DSA:1.20.5.710 (GENE3D);TIGR00855 (NCBIFAM);G3DSA:3.30.1390.10 (GENE3D);PTHR45987 (PANTHER);MF_00368 (HAMAP);cd00387 (CDD);SSF48300 (SUPERFAMILY);SSF54736 (SUPERFAMILY)	GO:0003735/GO:0005840/GO:0006412;GO:0003735/GO:0006412;GO:0003735/GO:0005840/GO:0006412;GO:0003735/GO:0005840/GO:0006412;;GO:0003735/GO:0005840/GO:0006412/GO:0003735/GO:0003729/GO:0006412;GO:0003735/GO:0005840/GO:0006412;GO:0003735/GO:0005840/GO:0006412;GO:0003735/GO:0005840/GO:0006412;	structural constituent of ribosome/ribosome/translation;structural constituent of ribosome/translation;structural constituent of ribosome/ribosome/translation;structural constituent of ribosome/ribosome/translation;;structural constituent of ribosome/ribosome/translation/structural constituent of ribosome/mRNA binding/translation;structural constituent of ribosome/ribosome/translation;structural …
Karelsulcia-PENLEP_start_45213_stop_48929_strand_1_rpoB	3717	ATGCAGACTCCAGAAAAAAAACAATCATTAGAAAAAGTAAAACAAATAATTACGTATCCAGATTTTTTAAATATACAAATAGCTTCTTTTAAAAGATTTATTTCATATGATTATAAAAAAAAAAGAAGACAATATAAACTAGATGGTTTAACTAAAGTATTTAAAACACATTTTCCATACAAACCATATAAAAAAAATTTCAAGATTTCATTTCAAAAATATTATCTGTCGCCACCATTACACAGTGTAGAATATTGTTTAGAACGTGGTTTAACCTATAGCGTACAGTTAAACACGAATTTTAAATTAACAGCAAAACAAAAGAAACAAAGAAAAAAAATTAAAGAAAAAATATTTCTTGGTTATATTCCTTATATGAGCCCTTGGGGGTCCTTTATT…	DNA-directed RNA polymerase subunit beta	Candidatus Karelsulcia muelleri	0.0E0	WP_274372280				GO:0003677;GO:0003899;GO:0006351;GO:0032549	DNA binding;DNA-directed 5'-3' RNA polymerase activity;DNA-templated transcription;ribonucleoside binding	EC:2.7.7.6	DNA-directed RNA polymerase	IPR007120;IPR037034;IPR007645;noIPR;noIPR;noIPR;IPR042107;noIPR;IPR019462;IPR007641;IPR007642;noIPR;IPR007644;IPR010243;IPR037033;IPR014724;IPR015712;IPR007121;IPR010243;IPR015712;noIPR	DNA-directed RNA polymerase, subunit 2, hybrid-binding domain;RNA polymerase Rpb2, domain 2 superfamily;RNA polymerase Rpb2, domain 3;RNA polymerase Rpb2, domain 3;RNA polymerase Rpb2, domain 3;RNA polymerase Rpb2, domain 3;DNA-directed RNA polymerase, beta subunit, external 1 domain superfamily;DNA-directed RNA polymerase, beta subunit, external 1 domain superfamily;DNA-directed RNA polymerase, …	PF00562 (PFAM);G3DSA:3.90.1110.10 (GENE3D);PF04565 (PFAM);NF001616 (NCBIFAM);G3DSA:2.40.50.100 (GENE3D);G3DSA:3.90.1800.10 (GENE3D);G3DSA:2.30.150.10 (GENE3D);G3DSA:3.90.1100.10 (GENE3D);PF10385 (PFAM);PF04560 (PFAM);PF04561 (PFAM);G3DSA:3.90.1100.10 (GENE3D);PF04563 (PFAM);TIGR02013 (NCBIFAM);G3DSA:2.40.270.10 (GENE3D);G3DSA:2.40.50.150 (GENE3D);PTHR20856 (PANTHER);PS01166 (PROSITE_PATTERNS);MF_…	GO:0003677/GO:0003899/GO:0006351;GO:0003677/GO:0003899/GO:0006351;GO:0003677/GO:0003899/GO:0006351;;;;;;GO:0003899/GO:0006351;GO:0003677/GO:0003899/GO:0006351;GO:0003677/GO:0003899/GO:0006351;;GO:0003677/GO:0003899/GO:0006351;GO:0003677/GO:0003899/GO:0006351;GO:0003677/GO:0003899/GO:0006351;GO:0003899;GO:0032549/GO:0003899/GO:0006351;GO:0003677/GO:0003899/GO:0006351;GO:0003677/GO:0003899/GO:00063…	DNA binding/DNA-directed 5'-3' RNA polymerase activity/DNA-templated transcription;DNA binding/DNA-directed 5'-3' RNA polymerase activity/DNA-templated transcription;DNA binding/DNA-directed 5'-3' RNA polymerase activity/DNA-templated transcription;;;;;;DNA-directed 5'-3' RNA polymerase activity/DNA-templated transcription;DNA binding/DNA-directed 5'-3' RNA polymerase activity/DNA-templated trans…
Karelsulcia-PENLEP_start_49019_stop_49177_strand_1_hypothetical	159	ATGTTAGATATAGATACTTACATAGAAAAAATTAATAATTTTTGGGCGACATCACAAGAACTTTTTAATAAGAACCAAACCAATAATCAATCTAATAAAAGAGATAATAAAGATGTTGATCCGCAAGTACAAGATGTTGATTATGAAGAAGTAAAATAG	molecular chaperone DnaK	Candidatus Karelsulcia muelleri	8.0E-25	WP_158380412
Karelsulcia-PENLEP_start_49604_stop_49942_strand_1_infC	339	ATGAATTTTAAAAAATTTTTATATAAGTTAAAGAAAAAAAAACTAAAAAAAAATTTAATATTGACTAAAGAAATTAGATTAACTTCTTATACGAATTCTCATGATTTATCTTTTAAAATAGAACATGCAAAAAAATTTTTCAGATTAAAAAATAAGGTGAAATTTTCTATTTTTTTCAAAGGAAGAAGTATCATTTATAAAGATTTAGGAGAAAAAATGTTATTAAAATGTATTGACTTACTTAGTAATTTCACTAAAGTAGAAATACCTCCAAAAATGGATGGAAAACAAATGTTTATTGTTTTAAGTCCGAAACAAAATACACTTAAAAAGACATGA	translation initiation factor IF-3	Candidatus Karelsulcia muelleri	1.8E-61	WP_274096072	C9I73_024;DMIN_00880;C9I73_024;infC;infC;infC;DMIN_00880;DMIN_00880;DMIN_00880;infC;infC;infC;C9I73_024;C9I73_024;C9I73_024;infC;infC;infC;DMIN_00880;C9I73_024;C9I73_024;infC;infC;infC;DMIN_00880;C9I73_024;infC;infC;DMIN_00880;DMIN_00880;infC;infC	GO:0003743-IEA;GO:0005737-IEA;GO:0032790-IEA;GO:0005829-IEA;GO:0016020-IEA;GO:0043022-IEA;GO:0006412-IEA;GO:0006413-IEA	translation initiation factor activity-IEA;cytoplasm-IEA;ribosome disassembly-IEA;cytosol-IEA;membrane-IEA;ribosome binding-IEA;translation-IEA;translational initiation-IEA	GO:0003743;GO:0005829;GO:0006413;GO:0016020;GO:0032790;GO:0043022	translation initiation factor activity;cytosol;translational initiation;membrane;ribosome disassembly;ribosome binding			IPR036788;IPR019815;IPR001288;IPR001288;IPR036788	Translation initiation factor 3 (IF-3), C-terminal domain superfamily;Translation initiation factor 3, C-terminal;Translation initiation factor 3;Translation initiation factor 3;Translation initiation factor 3 (IF-3), C-terminal domain superfamily	G3DSA:3.30.110.10 (GENE3D);PF00707 (PFAM);TIGR00168 (NCBIFAM);PTHR10938 (PANTHER);SSF55200 (SUPERFAMILY)	GO:0006413;GO:0006413;GO:0003743/GO:0006413;GO:0003743/GO:0006413/GO:0032790/GO:0005829/GO:0016020/GO:0003743/GO:0043022;GO:0006413	translational initiation;translational initiation;translation initiation factor activity/translational initiation;translation initiation factor activity/translational initiation/ribosome disassembly/cytosol/membrane/translation initiation factor activity/ribosome binding;translational initiation
Karelsulcia-PENLEP_start_49939_stop_50145_strand_1_hypothetical	207	ATGAAAATAAAAAAACAAAAATTAAAAAGAAAATCTAGTTATAAAAAAAGATTTAAAATAACTAGTAATGGTTTTATAAAGAGAAAAAAGGCTTTTAAAAATCATATATTAACTAAAAAATCAAAAAAAAGAAAAAGAAGATTGTCAAATTTTTCTATAATAAAAACTTCTATTAAAAGAGCGATAAAAACAAATTTATTCTTATAA	50S ribosomal protein L35	Candidatus Karelsulcia muelleri	9.5E-27	WP_158380294	rpmI;rpmI;rpmI;rpmI;rpmI;rpmI;rpmI;rpmI;rpmI;rpmI;rpmI;rpmI;rpmI;rpmI;rpmI	GO:0003735-IEA;GO:0022625-IEA;GO:1990904-IEA;GO:0015934-IEA;GO:0005840-IEA;GO:0006412-IEA	structural constituent of ribosome-IEA;cytosolic large ribosomal subunit-IEA;ribonucleoprotein complex-IEA;large ribosomal subunit-IEA;ribosome-IEA;translation-IEA	GO:0003735;GO:0006412;GO:0015934	structural constituent of ribosome;translation;large ribosomal subunit			IPR001706;IPR021137;IPR001706;IPR037229;IPR001706;IPR001706;IPR037229	Large ribosomal subunit protein bL35;Large ribosomal subunit protein bL35-like;Large ribosomal subunit protein bL35;Large ribosomal subunit protein bL35 superfamily;Large ribosomal subunit protein bL35;Large ribosomal subunit protein bL35;Large ribosomal subunit protein bL35 superfamily	PR00064 (PRINTS);PF01632 (PFAM);TIGR00001 (NCBIFAM);G3DSA:4.10.410.60 (GENE3D);PTHR33343 (PANTHER);MF_00514 (HAMAP);SSF143034 (SUPERFAMILY)	GO:0003735/GO:0005840/GO:0006412;GO:0003735/GO:0005840/GO:0006412;GO:0003735/GO:0005840/GO:0006412;;GO:0003735/GO:0005840/GO:0006412/GO:0003735/GO:0015934;GO:0003735/GO:0005840/GO:0006412;	structural constituent of ribosome/ribosome/translation;structural constituent of ribosome/ribosome/translation;structural constituent of ribosome/ribosome/translation;;structural constituent of ribosome/ribosome/translation/structural constituent of ribosome/large ribosomal subunit;structural constituent of ribosome/ribosome/translation;
Karelsulcia-PENLEP_start_50147_stop_50458_strand_1_rplT	312	ATGCCAAGATCTGTAAATATCGTTGCAGCTAAAAAAAGAAGAAAACAAATTTTAAAGAAAGCGAAGGGATTTTATGGTGCAAGAAGTAAATTATATACTGTAGCAAAAAATGCGGTAGAAAAAGCATTATATTGTTCTTATATTGGAAGAAAACAAAAAAAACGTAACTTTCGAAAAGTCTGGATTATACGAATAAATGCTGCTGTAAGAAAATTTGGTTTCAATTATTCGAAATTTGTTAATATTTTAAAAAACAATAATATTAAATTAAATAGAAAAACTCTATCAACTATTATTAGTGATGAAAATTGA	50S ribosomal protein L20	Candidatus Karelsulcia muelleri	7.6E-47	WP_204098369	rplT;rplT;rplT;rplT;rplT;rplT	GO:0003735-IEA;GO:1990904-IEA;GO:0019843-IEA;GO:0000027-IEA;GO:0005840-IEA;GO:0006412-IEA	structural constituent of ribosome-IEA;ribonucleoprotein complex-IEA;rRNA binding-IEA;ribosomal large subunit assembly-IEA;ribosome-IEA;translation-IEA	GO:0003735;GO:0005840;GO:0006412;GO:0019843	structural constituent of ribosome;ribosome;translation;rRNA binding			IPR005813;IPR005813;noIPR;IPR005813;IPR035566;IPR005813;IPR049946;IPR005813;IPR035566	Large ribosomal subunit protein bL20;Large ribosomal subunit protein bL20;Large ribosomal subunit protein bL20;Large ribosomal subunit protein bL20;Ribosomal protein bL20, C-terminal;Large ribosomal subunit protein bL20;Large ribosomal subunit protein bL20, conserved site;Large ribosomal subunit protein bL20;Ribosomal protein bL20, C-terminal	PR00062 (PRINTS);TIGR01032 (NCBIFAM);G3DSA:6.10.160.10 (GENE3D);PF00453 (PFAM);G3DSA:1.10.1900.20 (GENE3D);PTHR10986 (PANTHER);PS00937 (PROSITE_PATTERNS);cd07026 (CDD);SSF74731 (SUPERFAMILY)	GO:0003735/GO:0005840/GO:0006412/GO:0019843;GO:0003735/GO:0005840/GO:0006412/GO:0019843;;GO:0003735/GO:0005840/GO:0006412/GO:0019843;;GO:0003735/GO:0005840/GO:0006412/GO:0019843;;GO:0003735/GO:0005840/GO:0006412/GO:0019843;	structural constituent of ribosome/ribosome/translation/rRNA binding;structural constituent of ribosome/ribosome/translation/rRNA binding;;structural constituent of ribosome/ribosome/translation/rRNA binding;;structural constituent of ribosome/ribosome/translation/rRNA binding;;structural constituent of ribosome/ribosome/translation/rRNA binding;
Karelsulcia-PENLEP_start_50466_stop_50939_strand_-1_def	474	ATGATTATAACTTTGATTAAGTCTGGAGATCCAAGAGACCCAATTTTGCATAACAAATGCAAAAAGATAAACAAACAAAAGAACTATCAAGAGAGAAATAACTTGAAAGATATAATTATAAAAATGTTTGATCTATTGCTCAAACAGAAAGGAGTAGGATTAGCAGCTAACCAAATAGGATTACCTATAAGATTCTTTCTAGTTAATTGTTTTGATTCAAGAAAAATAATCATTTTAAATCCCAGCATAGTAATTACTCCTTGTTTTGAAAAAGAGGATACTGAAGGATGTTTAAGTATAACTAAAGTATTTGAAAAAATTAAAAGAAAGGAAAATATTTGCATGGAATATGTTGACATCAATTGGTATAAACATAAAGTACGCTCAAAAGGTTTTTTA…	peptide deformylase	Candidatus Karelsulcia muelleri	6.1E-87	WP_158380296	def;def;def;def;def;def;def;def;def;def;def;def;def;def	GO:0046872-IEA;GO:0042586-IEA;GO:0043686-IEA;GO:0006412-IEA;GO:0016787-IEA	metal ion binding-IEA;peptide deformylase activity-IEA;co-translational protein modification-IEA;translation-IEA;hydrolase activity-IEA	GO:0018206;GO:0031365;GO:0042586;GO:0043686	peptidyl-methionine modification;N-terminal protein amino acid modification;peptide deformylase activity;co-translational protein modification	EC:3.5.1.88	peptide deformylase	IPR023635;IPR023635;IPR023635;IPR036821;IPR023635;IPR023635;IPR023635;IPR023635;IPR036821	Peptide deformylase;Peptide deformylase;Peptide deformylase;Peptide deformylase superfamily;Peptide deformylase;Peptide deformylase;Peptide deformylase;Peptide deformylase;Peptide deformylase superfamily	PR01576 (PRINTS);PIRSF004749 (PIRSF);TIGR00079 (NCBIFAM);G3DSA:3.90.45.10 (GENE3D);PF01327 (PFAM);PTHR10458 (PANTHER);MF_00163 (HAMAP);cd00487 (CDD);SSF56420 (SUPERFAMILY)	GO:0042586;GO:0042586;GO:0042586;;GO:0042586;GO:0042586/GO:0031365/GO:0018206/GO:0043686/GO:0042586;GO:0042586;GO:0042586;	peptide deformylase activity;peptide deformylase activity;peptide deformylase activity;;peptide deformylase activity;peptide deformylase activity/N-terminal protein amino acid modification/peptidyl-methionine modification/co-translational protein modification/peptide deformylase activity;peptide deformylase activity;peptide deformylase activity;
Karelsulcia-PENLEP_start_50997_stop_52052_strand_1_ilvE	1056	ATGCTAATTGAAAAAGGAAAAATATCTAGAATCAAACATATTAATTGGGATGTTGAAATTCCTTTTGGAAAATATTATACTGATCATATGCTTTTTTGTGAGTATAGAAATGATCTTTGGAAAGAACCCAAAATTCAAACATTTGGTAATTTTATATTTTTTCCAAATACTTTAGTTTTTCATTATGGACAAGCTATTTTTGAAGGAATGAAAGCTTTCAAAGATAGAAAAAATAATATTTTTTTATTTAGGCCATTAGAACATTTTAAAAGATTCAATATTTCAGCCAAACGTTTAGCAATGCCAGTTATTCCAAAAAAAATTTTTCTAGAAGGATTAATAAATTTATTAAAATTGGATAATAATTGGATATTTCCTAAATATGGTTATTCCTTATAT…	branched-chain amino acid aminotransferase	Candidatus Karelsulcia muelleri	3.7E-249	WP_274372286	ilvE;ilvE;ilvE;ilvE;ilvE;ilvE;ilvE;ilvE;ilvE;ilvE;ilvE;ilvE;ilvE;ilvE;ilvE;ilvE;ilvE;ilvE;ilvE;ilvE;ilvE;ilvE;ilvE;ilvE;ilvE;ilvE;ilvE	GO:0052655-IEA;GO:0009098-IEA;GO:0052656-IEA;GO:0009097-IEA;GO:0052654-IEA;GO:0004084-IEA;GO:0008483-IEA;GO:0009099-IEA;GO:0008652-IEA;GO:0009082-IEA;GO:0009081-IEA	L-valine-2-oxoglutarate transaminase activity-IEA;L-leucine biosynthetic process-IEA;L-isoleucine-2-oxoglutarate transaminase activity-IEA;isoleucine biosynthetic process-IEA;L-leucine-2-oxoglutarate transaminase activity-IEA;branched-chain-amino-acid transaminase activity-IEA;transaminase activity-IEA;L-valine biosynthetic process-IEA;amino acid biosynthetic process-IEA;branched-chain amino acid…	GO:0004084;GO:0009081	branched-chain-amino-acid transaminase activity;branched-chain amino acid metabolic process	EC:2.6.1.42	branched-chain-amino-acid transaminase	IPR001544;IPR005786;IPR043132;IPR005786;noIPR;IPR043131;noIPR;IPR005786;IPR018300;IPR033939;IPR036038	Aminotransferase class IV;Branched-chain amino acid aminotransferase II;Branched-chain-amino-acid aminotransferase-like, C-terminal;Branched-chain amino acid aminotransferase II;Branched-chain amino acid aminotransferase II;Branched-chain-amino-acid aminotransferase-like, N-terminal;Branched-chain-amino-acid aminotransferase-like, N-terminal;Branched-chain amino acid aminotransferase II;Aminotran…	PF01063 (PFAM);PIRSF006468 (PIRSF);G3DSA:3.20.10.10 (GENE3D);TIGR01123 (NCBIFAM);NF009897 (NCBIFAM);G3DSA:3.30.470.10 (GENE3D);PIRSR006468-1 (PIRSR);PTHR11825 (PANTHER);PS00770 (PROSITE_PATTERNS);cd01557 (CDD);SSF56752 (SUPERFAMILY)	GO:0003824;GO:0004084/GO:0009081;;GO:0004084/GO:0009081;;;;GO:0004084/GO:0009081;GO:0003824;GO:0004084/GO:0009081;GO:0003824	catalytic activity;branched-chain-amino-acid transaminase activity/branched-chain amino acid metabolic process;;branched-chain-amino-acid transaminase activity/branched-chain amino acid metabolic process;;;;branched-chain-amino-acid transaminase activity/branched-chain amino acid metabolic process;catalytic activity;branched-chain-amino-acid transaminase activity/branched-chain amino acid metabol…	ilvE	Leucine / Isoleucine biosynthesis
Karelsulcia-PENLEP_start_52289_stop_53488_strand_-1_mnmA	1200	ATGAAAGCTTTCAGTATGAAAAGAGTACTAGTTGGATTATCAGGAGGAGTAGATTCCAGTGTAGCTGCATTAATATTAAAAACAAAAGGTTATGAAGTCATCGGTATATATTTGAAAAACACATTGTTGGATAACAACTGTGATTGGGAAGAGGAAAGTCTCACGGCATTAATGGTATCTCAACAACTTGGGATACCATTTTATATTATAGATATAACAAACTATTATAAAAAAATAATTTATGATCATACAATAAATAATTATTTAAAAGGCAAAACTCCTAATCCTGATATTCTATGTAATAAAAAAATAAAATTTAATTTATTTCTGAAAAAATCTGCAATATTAAAAGCAGATTATATTTCCACCGGGCATTATGTACGTAGAAAAAAAATTTCA…	tRNA 2-thiouridine(34) synthase MnmA	Candidatus Karelsulcia muelleri	7.3E-271	AXN02581	trmU;trmU;mnmA;trmU;mnmA;trmU;mnmA;mnmA;mnmA;mnmA;mnmA;mnmA;trmU;trmU;mnmA;trmU;mnmA;trmU;mnmA;trmU;mnmA;mnmA;mnmA;trmU;mnmA;mnmA;trmU;mnmA;mnmA;trmU;mnmA;mnmA;trmU;trmU;trmU;trmU;mnmA;trmU;mnmA;trmU;mnmA;mnmA;mnmA;trmU;mnmA;mnmA	GO:0005737-IEA;GO:0008033-IEA;GO:0006400-IEA;GO:0016783-IEA;GO:0002143-IEA;GO:0103016-IEA;GO:0016740-IEA;GO:0008168-IEA;GO:0000049-IEA;GO:0032259-IEA;GO:0005524-IEA	cytoplasm-IEA;tRNA processing-IEA;tRNA modification-IEA;sulfurtransferase activity-IEA;tRNA wobble position uridine thiolation-IEA;tRNA-uridine 2-sulfurtransferase activity-IEA;transferase activity-IEA;methyltransferase activity-IEA;tRNA binding-IEA;methylation-IEA;ATP binding-IEA	GO:0002143;GO:0016783	tRNA wobble position uridine thiolation;sulfurtransferase activity	EC:2.8.1	Transferring sulfur-containing groups	noIPR;noIPR;IPR014729;IPR023382;noIPR;IPR046885;IPR046884;noIPR;IPR004506;IPR004506;noIPR	Ribosomal protein uL1-like;Ribosomal protein uL1-like;Rossmann-like alpha/beta/alpha sandwich fold;tRNA-specific 2-thiouridylase MnmA-like, central domain superfamily;tRNA-specific 2-thiouridylase MnmA-like, central domain superfamily;tRNA-specific 2-thiouridylase MnmA-like, C-terminal domain;tRNA-specific 2-thiouridylase MnmA-like, central domain;tRNA-specific 2-thiouridylase MnmA-like, central …	NF001138 (NCBIFAM);PF03054 (PFAM);G3DSA:3.40.50.620 (GENE3D);G3DSA:2.30.30.280 (GENE3D);G3DSA:2.40.30.10 (GENE3D);PF20258 (PFAM);PF20259 (PFAM);PTHR11933 (PANTHER);MF_00144 (HAMAP);cd01998 (CDD);SSF52402 (SUPERFAMILY)	;;;GO:0016783;;;;GO:0002143;GO:0008033/GO:0016740;GO:0008033/GO:0016740;	;;;sulfurtransferase activity;;;;tRNA wobble position uridine thiolation;tRNA processing/transferase activity;tRNA processing/transferase activity;
Karelsulcia-PENLEP_start_53557_stop_54681_strand_-1_dnaJ	1125	ATGAGTAAGAAAGATTATTATAAAATTCTTGGGATAGATAGAAATGCTAGTTCGGATGAAATAAAAAGAGCCTACAGAAAATTAGCTTTAAAATATCATCCTGATCGTAATATAAAAAATAAAAAAGAAGCAGAAGAAAAATTTAAAGAAGCTGCAGAAGCATATAGTATATTAAGTGATAAAAATAAACGCAGACAATATGATCAATATGGACCTGAAAATTATAATGAATTTTATAATCAAAATAGTGATCTAAATGTAGAAGACATATTTAGTAGTTTTGGAGATATATTTAACGAGAAATTAGGTGGCTTTGCAGATGGCTTTACCGATTCAGATTCAGATTTTGTGGAAACCACAAAAAAAAAAGGAGAAAATTTAAGAATTAAAATTAGGTTA…	DnaJ C-terminal domain-containing protein	Candidatus Karelsulcia muelleri	1.6E-251	WP_158380299	dnaJ;dnaJ;dnaJ;dnaJ;A0A6G6BXC7;dnaJ;dnaJ;A0A6G6BXC7;dnaJ;dnaJ;dnaJ;dnaJ;dnaJ;dnaJ;dnaJ;A0A6G6BXC7;dnaJ;dnaJ;dnaJ;dnaJ;A0A6G6BXC7;dnaJ;dnaJ;dnaJ;dnaJ;A0A6G6BXC7;dnaJ;dnaJ;A0A6G6BXC7;A0A6G6BXC7;A0A6G6BXC7;dnaJ;dnaJ;dnaJ;A0A6G6BXC7;dnaJ;dnaJ;A0A6G6BXC7;dnaJ;dnaJ	GO:0031072-IEA;GO:0006260-IEA;GO:0005737-IEA;GO:0009408-IEA;GO:0008270-IEA;GO:0051085-IEA;GO:0042026-IEA;GO:0051082-IEA;GO:0005524-IEA;GO:0006457-IEA	heat shock protein binding-IEA;DNA replication-IEA;cytoplasm-IEA;response to heat-IEA;zinc ion binding-IEA;chaperone cofactor-dependent protein refolding-IEA;protein refolding-IEA;unfolded protein binding-IEA;ATP binding-IEA;protein folding-IEA	GO:0005524;GO:0005737;GO:0009408;GO:0031072;GO:0042026;GO:0051082;GO:0051085	ATP binding;cytoplasm;response to heat;heat shock protein binding;protein refolding;unfolded protein binding;chaperone cofactor-dependent protein refolding			IPR001623;IPR002939;IPR001623;IPR036869;noIPR;noIPR;noIPR;noIPR;IPR018253;IPR012724;IPR001623;IPR001623;IPR001305;noIPR;IPR036869;IPR036410;IPR008971;IPR008971	DnaJ domain;Chaperone DnaJ, C-terminal;DnaJ domain;Chaperone J-domain superfamily;Chaperone J-domain superfamily;Chaperone J-domain superfamily;Chaperone J-domain superfamily;Chaperone J-domain superfamily;DnaJ domain, conserved site;Chaperone DnaJ;DnaJ domain;DnaJ domain;Heat shock protein DnaJ, cysteine-rich domain;Heat shock protein DnaJ, cysteine-rich domain;Chaperone J-domain superfamily;Hea…	PR00625 (PRINTS);PF01556 (PFAM);PF00226 (PFAM);G3DSA:1.10.287.110 (GENE3D);G3DSA:2.60.260.20 (GENE3D);G3DSA:2.10.230.10 (GENE3D);G3DSA:2.60.260.20 (GENE3D);PTHR43096 (PANTHER);PS00636 (PROSITE_PATTERNS);MF_01152 (HAMAP);PS50076 (PROSITE_PROFILES);cd06257 (CDD);cd10719 (CDD);cd10747 (CDD);SSF46565 (SUPERFAMILY);SSF57938 (SUPERFAMILY);SSF49493 (SUPERFAMILY);SSF49493 (SUPERFAMILY)	;;;;;;;GO:0051085/GO:0005737/GO:0042026/GO:0051082;;GO:0051082/GO:0009408/GO:0005524/GO:0006457;;;GO:0051082/GO:0031072;;;;GO:0051082/GO:0006457;GO:0051082/GO:0006457	;;;;;;;chaperone cofactor-dependent protein refolding/cytoplasm/protein refolding/unfolded protein binding;;unfolded protein binding/response to heat/ATP binding/protein folding;;;unfolded protein binding/heat shock protein binding;;;;unfolded protein binding/protein folding;unfolded protein binding/protein folding
Karelsulcia-PENLEP_start_54692_stop_55240_strand_-1_grpE	549	ATGAAAAAAGAAACAATCAAACAAATTATTAAAATGACAAGAATTAAAAATATATATTTAGACTTGATAAAATTCTATGAAAAAAAAAACTTAAAATTCAAAAAAAAAATCATGAAATTATTTATTCAATTTAATTCTTATAAAAGAAGACAAATAAATTTCTTAATTAAAACTCTAGCTGAAATAGAAAATTATAAAAAACGGAAAGAAAAAGAAAGCAAATTAGTAATAGAAAAAGCCACTTGCAATTTATTATTGGATTTGTTAAGTTTTGGAGAAGATTTTAATAGAAGTTTTAAAGATAAAAACAACTTTTATCAAGGAATAAAAATCATTAAAACAAAATTTTTTAATCTTTTAAAAAAAGAGGGCCTCAAAAAAATCCCAACTAAAAAAGGA…	nucleotide exchange factor GrpE	Candidatus Karelsulcia muelleri	4.6E-111	WP_274095949	grpE;grpE;grpE;grpE;grpE;grpE;grpE;grpE;grpE;grpE;grpE;grpE	GO:0042803-IEA;GO:0005737-IEA;GO:0051087-IEA;GO:0051082-IEA;GO:0000774-IEA;GO:0006457-IEA	protein homodimerization activity-IEA;cytoplasm-IEA;protein-folding chaperone binding-IEA;unfolded protein binding-IEA;adenyl-nucleotide exchange factor activity-IEA;protein folding-IEA	GO:0000774;GO:0006457;GO:0042803;GO:0051082;GO:0051087	adenyl-nucleotide exchange factor activity;protein folding;protein homodimerization activity;unfolded protein binding;protein-folding chaperone binding			IPR000740;IPR013805;IPR000740;IPR009012;IPR000740;IPR000740;IPR013805;IPR009012	GrpE nucleotide exchange factor;GrpE nucleotide exchange factor, coiled-coil;GrpE nucleotide exchange factor;GrpE nucleotide exchange factor, head;GrpE nucleotide exchange factor;GrpE nucleotide exchange factor;GrpE nucleotide exchange factor, coiled-coil;GrpE nucleotide exchange factor, head	PR00773 (PRINTS);G3DSA:3.90.20.20 (GENE3D);PF01025 (PFAM);G3DSA:2.30.22.10 (GENE3D);PTHR21237 (PANTHER);MF_01151 (HAMAP);SSF58014 (SUPERFAMILY);SSF51064 (SUPERFAMILY)	GO:0042803/GO:0000774/GO:0006457/GO:0051087;;GO:0042803/GO:0000774/GO:0006457/GO:0051087;GO:0006457;GO:0042803/GO:0000774/GO:0006457/GO:0051087/GO:0000774/GO:0051082;GO:0042803/GO:0000774/GO:0006457/GO:0051087;;GO:0006457	protein homodimerization activity/adenyl-nucleotide exchange factor activity/protein folding/protein-folding chaperone binding;;protein homodimerization activity/adenyl-nucleotide exchange factor activity/protein folding/protein-folding chaperone binding;protein folding;protein homodimerization activity/adenyl-nucleotide exchange factor activity/protein folding/protein-folding chaperone binding/a…
Karelsulcia-PENLEP_start_55318_stop_56679_strand_1_dnaC	1362	ATGAAAGAATTACTTAAGAAAAAAGAAGCAAATCCAAAAGCATTAAATTTAGAAGAAGCAGTTATTGGTGGAATCTTAATAGATCCTAATTGCTTGGAGGATATTATTGATATAATAGAGCCAGAAATTTTTTATAAACTTAAAAATAAGGAAATAATAAAAGTTATAAGAACATTATATAATAATTCAGAACCAATAGATATTTATACAGTTTCTAATGAATTAAAGAAAATCGGTAAATTTAATTTGGTAGGTGGAGAACTATATTTAAATAGACTAACAAACAATAGAATTTCCTCAGCGAATATAGAATATCATAGTAAAATAATAAAAAATAAATTTATATTAAGACAATTAATTGAAACTTCATACGAAATAATAAAGCTATCCCAAGAAGAG…	replicative DNA helicase	Candidatus Karelsulcia muelleri	8.4E-309	WP_158380300	dnaB;dnaB;dnaB;dnaB;dnaB;dnaB;dnaB;dnaB;dnaB;dnaB;dnaB;dnaB;dnaB;dnaB;dnaB	GO:0003677-IEA;GO:0003678-IEA;GO:0005829-IEA;GO:1990518-IEA;GO:0016853-IEA;GO:0016787-IEA;GO:0016887-IEA;GO:0006260-IEA;GO:0036121-IEA;GO:0061749-IEA;GO:0004386-IEA;GO:0009378-IEA;GO:0005524-IEA;GO:1990077-IEA;GO:0006269-IEA	DNA binding-IEA;DNA helicase activity-IEA;cytosol-IEA;single-stranded 3'-5' DNA helicase activity-IEA;isomerase activity-IEA;hydrolase activity-IEA;ATP hydrolysis activity-IEA;DNA replication-IEA;double-stranded DNA helicase activity-IEA;forked DNA-dependent helicase activity-IEA;helicase activity-IEA;four-way junction helicase activity-IEA;ATP binding-IEA;primosome complex-IEA;DNA replication, s…	GO:0003677;GO:0003678;GO:0005524;GO:0005829;GO:0006260	DNA binding;DNA helicase activity;ATP binding;cytosol;DNA replication			IPR027417;IPR007693;IPR007692;IPR016136;IPR007694;noIPR;IPR007694;IPR007694;IPR027417;IPR036185	P-loop containing nucleoside triphosphate hydrolase;DNA helicase, DnaB-like, N-terminal;DNA helicase, DnaB type;DNA helicase DnaB, N-terminal/DNA primase DnaG, C-terminal;DNA helicase, DnaB-like, C-terminal;DNA helicase, DnaB-like, C-terminal;DNA helicase, DnaB-like, C-terminal;DNA helicase, DnaB-like, C-terminal;P-loop containing nucleoside triphosphate hydrolase;DNA helicase, DnaB-like, N-termi…	G3DSA:3.40.50.300 (GENE3D);PF00772 (PFAM);TIGR00665 (NCBIFAM);G3DSA:1.10.860.10 (GENE3D);PF03796 (PFAM);PTHR30153 (PANTHER);PS51199 (PROSITE_PROFILES);cd00984 (CDD);SSF52540 (SUPERFAMILY);SSF48024 (SUPERFAMILY)	;GO:0006260/GO:0005524/GO:0003678;GO:0006260/GO:0005524/GO:0003677/GO:0003678;;GO:0006260/GO:0005524/GO:0003678;GO:0006268/GO:0003678/GO:0005829;GO:0006260/GO:0005524/GO:0003678;GO:0006260/GO:0005524/GO:0003678;;GO:0006260/GO:0005524/GO:0003678	;DNA replication/ATP binding/DNA helicase activity;DNA replication/ATP binding/DNA binding/DNA helicase activity;;DNA replication/ATP binding/DNA helicase activity;obsolete DNA unwinding involved in DNA replication/DNA helicase activity/cytosol;DNA replication/ATP binding/DNA helicase activity;DNA replication/ATP binding/DNA helicase activity;;DNA replication/ATP binding/DNA helicase activity
Karelsulcia-PENLEP_start_56804_stop_57682_strand_1_hypothetical	879	ATGTATATTTTAACTCAAAATTCAGAATTTTTATTTTATAAACTATTAAGTAATTCTTATTTGTCTAAAAAGAACTTATTAAGTGATATTTTTATAAATGTTCTGAACAAATATAAGAAATATTTATGTGTTAAAAAACGAAATAACATAATAGTAAATAAAAAACAAAATAGATTTCAGATATTATTATTAATTAAATTAATTCAGAATTTCTGGAAAATCAAATACATATCAGAAAGAGGTTTTATTTATATAGAAAATATAAAAGATTTAAAAACATCATTTTTACATTATAAAAAAGTTAATATTTATTCATCAAATGGAATAATCTTACCAGGGATTATAATACCTAATAAAAAATCTAATACAAAATATAAACTCAAAATAGATATAGGAGTG…	M42 family Peptidase	Candidatus Karelsulcia muelleri	1.2E-169	WP_158380301	DMIN_01000;SMPSPU_122;SMPSPU_122;SMPSPU_122;SMPSPU_122;SMCARI_122;DMIN_01000;C9I73_033;SMCARI_122;SMCARI_122;C9I73_033;SMCARI_122;DMIN_01000	GO:0046872-IEA;GO:0006508-IEA;GO:0008237-IEA;GO:0004177-IEA;GO:0016787-IEA	metal ion binding-IEA;proteolysis-IEA;metallopeptidase activity-IEA;aminopeptidase activity-IEA;hydrolase activity-IEA	GO:0008233;GO:0046872	peptidase activity;metal ion binding	EC:3.4	Acting on peptide bonds (peptidases)	IPR008007;IPR023367;noIPR	Peptidase M42;Peptidase M42, domain 2;Peptidase M42, domain 2	PF05343 (PFAM);G3DSA:2.40.30.40 (GENE3D);SSF101821 (SUPERFAMILY)	;;	;;
Karelsulcia-PENLEP_start_57765_stop_59114_strand_1_mnmE	1350	TTGTTTAATAATAATGATACTATTACTGCTATAGCTACCCCAAATGGTATAGGAGCAATAGCAATAATAAGAATTTCTGGGAAATTATGTTTGAAAATAGTAAGTAGTTGTTTTGTTTCAAAAGAAAAGAAACAAATAACTGAATTACAAACTAATACGATGACTCTAGGTTTTATAAAACAAAAGAATAAGCTTATTGATCAAGTATTTTTATGTTTATTTAAACAACCTTTCTCATATACTGGAGAAGATATTATTGAAATATATTGTCATGGTACTTTATACATACAAAATAAGATATTAAAATTATTAATAGATAACGGAGCCAGATTAGCTAAGCCAGGCGAATTTTCTTTCAGATCCTTTAAGAATGGTAAAATTGATTTAATTCAAGCTGAA…	tRNA uridine-5-carboxymethylaminomethyl(34) synthesis GTPase MnmE	Candidatus Karelsulcia muelleri	2.3E-279	WP_158380302	trmE;mnmE;mnmE;trmE;trmE;mnmE;mnmE;mnmE;mnmE;trmE;mnmE;mnmE;mnmE;mnmE;trmE;mnmE;mnmE;mnmE;mnmE;mnmE;trmE;mnmE;mnmE;mnmE;mnmE;trmE;mnmE;mnmE;mnmE;mnmE;trmE;mnmE;mnmE;mnmE;mnmE;trmE;mnmE;mnmE;trmE;mnmE	GO:0005525-IEA;GO:0005737-IEA;GO:0046872-IEA;GO:0003924-IEA;GO:0008033-IEA;GO:0005829-IEA;GO:0006400-IEA;GO:0002098-IEA;GO:0030488-IEA;GO:0016787-IEA	GTP binding-IEA;cytoplasm-IEA;metal ion binding-IEA;GTPase activity-IEA;tRNA processing-IEA;cytosol-IEA;tRNA modification-IEA;tRNA wobble uridine modification-IEA;tRNA methylation-IEA;hydrolase activity-IEA	GO:0002098;GO:0003924;GO:0005515;GO:0005525;GO:0005829;GO:0030488	tRNA wobble uridine modification;GTPase activity;protein binding;GTP binding;cytosol;tRNA methylation	EC:3.6.1.15	nucleoside-triphosphate phosphatase	IPR027368;IPR027417;IPR018948;IPR005225;IPR006073;IPR027266;IPR025867;IPR004520;noIPR;noIPR;noIPR;noIPR;noIPR;noIPR;IPR004520;IPR018948;noIPR;IPR027417	tRNA modification GTPase MnmE domain 2;P-loop containing nucleoside triphosphate hydrolase;GTP-binding protein TrmE, N-terminal;Small GTP-binding domain;GTP binding domain;GTP-binding protein TrmE/Aminomethyltransferase GcvT, domain 1;MnmE, helical domain;tRNA modification GTPase MnmE;tRNA modification GTPase MnmE;tRNA modification GTPase MnmE;tRNA modification GTPase MnmE;tRNA modification GTPas…	G3DSA:1.20.120.430 (GENE3D);G3DSA:3.40.50.300 (GENE3D);PF10396 (PFAM);TIGR00231 (NCBIFAM);PF01926 (PFAM);G3DSA:3.30.1360.120 (GENE3D);PF12631 (PFAM);TIGR00450 (NCBIFAM);PIRSR006230-1 (PIRSR);PIRSR603373-1 (PIRSR);PIRSR006809-1 (PIRSR);PIRSR006809-2 (PIRSR);PIRSR603373-2 (PIRSR);PTHR42714 (PANTHER);MF_00379 (HAMAP);cd14858 (CDD);SSF103025 (SUPERFAMILY);SSF52540 (SUPERFAMILY)	;;;GO:0005525;GO:0005525;GO:0005515;;GO:0006400/GO:0003924/GO:0005525;;;;;;GO:0005737/GO:0030488/GO:0005829/GO:0002098;GO:0006400/GO:0003924/GO:0005525;;;	;;;GTP binding;GTP binding;protein binding;;tRNA modification/GTPase activity/GTP binding;;;;;;cytoplasm/tRNA methylation/cytosol/tRNA wobble uridine modification;tRNA modification/GTPase activity/GTP binding;;;
Karelsulcia-PENLEP_start_59320_stop_63147_strand_1_dnaE	3828	ATGTATTTATTTTTAGATTATAAAAAAGATTATAAAAATTCATCAAGCAAAAAAATTCAATTTAATTGGTTGTTTTGTAATTCTGACTTAGAGCTTATTGATTTTGCTTTAAATTTTAAAGAATCAAATAGTTTAAAGTTTCAAAACAGTCTAAAAAAGTCGAAATATCTTATTGGACATCATATCTTTTTTTTACTAAAATATATGAGAGATTCTATCTCAAAAGTGAATTATAATGTTAAAAATAAATATATAATAGATACAGCAACAAGTTCAATAACTATATGGAAAAGATATTCCATGCCAAATATTCAAAGACTTTATAAGTGGCTTGAGCAAATAAGTGAGAAAAAGGAGAAAGACGAAAACCAAAGATTAAATATATTATGTTTATCAACA…	DNA polymerase III subunit alpha	Candidatus Karelsulcia muelleri	0.0E0	WP_274095942	dnaE;dnaE;dnaE;dnaE;C9I73_036;C9I73_036;C9I73_036;dnaE;C9I73_036;dnaE;C9I73_036;dnaE;dnaE;dnaE;dnaE;dnaE;dnaE;dnaE;dnaE	GO:0003887-IEA;GO:0006260-IEA;GO:0004527-IEA;GO:0008408-IEA;GO:0071897-IEA;GO:0034061-IEA;GO:0003676-IEA	DNA-directed DNA polymerase activity-IEA;DNA replication-IEA;exonuclease activity-IEA;3'-5' exonuclease activity-IEA;DNA biosynthetic process-IEA;DNA polymerase activity-IEA;nucleic acid binding-IEA	GO:0006260;GO:0008408	DNA replication;3'-5' exonuclease activity	EC:3.1	Acting on ester bonds	IPR011708;noIPR;noIPR;IPR040982;IPR029460;IPR004805;IPR041931;IPR004013;noIPR;IPR004805;noIPR;IPR016195	Bacterial DNA polymerase III, alpha subunit, NTPase domain;Bacterial DNA polymerase III, alpha subunit, NTPase domain;Bacterial DNA polymerase III, alpha subunit, NTPase domain;DNA polymerase III alpha subunit finger domain;DNA polymerase, helix-hairpin-helix motif;Error-prone DNA polymerase/DNA polymerase III subunit alpha DnaE/PolC;Bacterial DNA polymerase III alpha subunit, thumb domain;PHP do…	PF07733 (PFAM);G3DSA:3.20.20.140 (GENE3D);G3DSA:1.10.150.870 (GENE3D);PF17657 (PFAM);PF14579 (PFAM);TIGR00594 (NCBIFAM);G3DSA:1.10.10.1600 (GENE3D);PF02811 (PFAM);NF004226 (NCBIFAM);PTHR32294 (PANTHER);SSF160975 (SUPERFAMILY);SSF89550 (SUPERFAMILY)	GO:0006260/GO:0008408;;;;;GO:0006260/GO:0008408;;GO:0003824;;GO:0006260/GO:0008408;;	DNA replication/3'-5' exonuclease activity;;;;;DNA replication/3'-5' exonuclease activity;;catalytic activity;;DNA replication/3'-5' exonuclease activity;;
Karelsulcia-PENLEP_start_63474_stop_64412_strand_1_tilS	939	ATGTTAAACTTAAAAAAAGTATTAACAAAACTTAATAAACAAATAAACTTTAAAAATAAAAAAATATATATAGCTGTTAGTGGTGGAGTTGATAGTATGGTGTTATTAAATATTTTTATAAAAATAAGACGAAAAATAATAAGCCTTAGAATAGAAGTATTACATTGTAATTTTAATTTAAGAGTAATTGATTCAAAAAAAGAAGAAGAATTAATAAAGAAAATCTGTAAAAGAAACAAAATTGTGTATCATATTAAAAAATTTATTTTTCCTTCAAATAAATCTATACAGCTTATAGCAAGAAAGCTAAGATTTTTTTGGTTTAAAAAAATGTTAAAAACAAATTGTTTTAATTATATAGCATTAGGACATAATTTGAATGATTCGATAGAAACATTT…	tRNA lysidine(34) synthetase TilS	Candidatus Karelsulcia muelleri	6.0E-192	WP_274095940				GO:0005524;GO:0008033;GO:0016879	ATP binding;tRNA processing;ligase activity, forming carbon-nitrogen bonds	EC:6.3	Forming carbon-nitrogen bonds	IPR012795;IPR011063;IPR014729;IPR012094;IPR012094;IPR012795;noIPR	tRNA(Ile)-lysidine synthase, N-terminal;tRNA(Ile)-lysidine/2-thiocytidine synthase, N-terminal;Rossmann-like alpha/beta/alpha sandwich fold;tRNA(Ile)-lysidine synthase;tRNA(Ile)-lysidine synthase;tRNA(Ile)-lysidine synthase, N-terminal;tRNA(Ile)-lysidine synthase, N-terminal	TIGR02432 (NCBIFAM);PF01171 (PFAM);G3DSA:3.40.50.620 (GENE3D);PTHR43033 (PANTHER);MF_01161 (HAMAP);cd01992 (CDD);SSF52402 (SUPERFAMILY)	GO:0008033/GO:0016879/GO:0005524/GO:0000166;;;GO:0008033/GO:0016879/GO:0005524/GO:0000166;GO:0008033/GO:0016879/GO:0005524/GO:0000166;GO:0008033/GO:0016879/GO:0005524/GO:0000166;	tRNA processing/ligase activity, forming carbon-nitrogen bonds/ATP binding/nucleotide binding;;;tRNA processing/ligase activity, forming carbon-nitrogen bonds/ATP binding/nucleotide binding;tRNA processing/ligase activity, forming carbon-nitrogen bonds/ATP binding/nucleotide binding;tRNA processing/ligase activity, forming carbon-nitrogen bonds/ATP binding/nucleotide binding;
Karelsulcia-PENLEP_start_64405_stop_65541_strand_1_iscS	1137	ATGAATAAAAAAATTTATTTAGATAATGCTTCAAATACTCCTTTATTTAAAGAACTATCTGAAAATCATATAAAATATTTAAACAAAATAGGTAATCCTTCTTCAAACCATAGTTTAGGATTGATTAAGAAATTTCAAATTGAAAAAGCACGTACTAAAATAGCTAGAATTTTCAAGATAAAAAAAGATGAAATAATATTTACATCAAGTGGTACTGAAGCAAATAATTTAATTTTAAGAAGTAGTATAAAATATTTAAACATAAAATGTATAATTACATCATTTTTAGAGCATAAATCTGTATTAGAAACAGTATATGATTTATATAAATACTATAATATAGTAGTAAAATTCGTGAAAAATAATGACAAAGGAGAAATAAATATTTCTGATTTAAAA…	cysteine desulfurase family protein	Candidatus Karelsulcia muelleri	9.2E-246	WP_274095939	iscS;iscS	GO:0046872-IEA;GO:0051536-IEA	metal ion binding-IEA;iron-sulfur cluster binding-IEA	GO:0046872;GO:0051536	metal ion binding;iron-sulfur cluster binding			IPR000192;IPR015422;IPR016454;IPR015421;noIPR;noIPR;noIPR;noIPR;IPR020578;IPR015424	Aminotransferase class V domain;Pyridoxal phosphate-dependent transferase, small domain;Cysteine desulfurase;Pyridoxal phosphate-dependent transferase, major domain;Pyridoxal phosphate-dependent transferase, major domain;Pyridoxal phosphate-dependent transferase, major domain;Pyridoxal phosphate-dependent transferase, major domain;Pyridoxal phosphate-dependent transferase, major domain;Aminotrans…	PF00266 (PFAM);G3DSA:3.90.1150.10 (GENE3D);PIRSF005572 (PIRSF);G3DSA:3.40.640.10 (GENE3D);G3DSA:1.10.260.50 (GENE3D);PIRSR602129-50 (PIRSR);PIRSR000524-50 (PIRSR);PTHR11601 (PANTHER);PS00595 (PROSITE_PATTERNS);SSF53383 (SUPERFAMILY)	;;;;;;;;;	;;;;;;;;;
Karelsulcia-PENLEP_start_65693_stop_67162_strand_-1_proS	1470	ATGAATTTTTCTTGTAAAAAATATCTTTCGTATAAGTGGTTTAATGATTTAATATGCAAATCAAACTTAGCAGAAAGCTCTAAAATAAGAGGATGTTTAATCTTTAAACCTTATGGCTTAGAAATTTGGAATAAAATAAAAAATCAATTAAATTATCTCCTAAAAAAAACTGGACATGAGAATTATTATTTTCCATTATTAATTTCTCTTACAGATTTAAATAAGGAATATAATCATATTAAAGGTTTCTCTAAAGAATGTGCTATTGTAACACATAGACGTTTAAATATAAAAAATAAAAACATTTTACTAGATCGTAACTCAAAATTAAAAAATGAATTAATTATTCGACCAACTTCTGAAGCGATAATCTGGAACTCCTTAAAAAAGTGGATTAAT…	proline--tRNA ligase	Candidatus Karelsulcia muelleri	0.0E0	WP_158380306	proS;proS;proS;proS;proS;proS;proS;proS;proS;proS;proS;proS;proS;proS;proS;proS;proS;proS;proS;proS;proS;proS;proS;proS;proS;proS;proS	GO:0006418-IEA;GO:0005737-IEA;GO:0004812-IEA;GO:0004827-IEA;GO:0017101-IEA;GO:0006433-IEA;GO:0005524-IEA;GO:0006412-IEA;GO:0140101-IEA	tRNA aminoacylation for protein translation-IEA;cytoplasm-IEA;aminoacyl-tRNA ligase activity-IEA;proline-tRNA ligase activity-IEA;aminoacyl-tRNA synthetase multienzyme complex-IEA;prolyl-tRNA aminoacylation-IEA;ATP binding-IEA;translation-IEA;catalytic activity, acting on a tRNA-IEA	GO:0004827;GO:0005524;GO:0005737;GO:0006433;GO:0017101	proline-tRNA ligase activity;ATP binding;cytoplasm;prolyl-tRNA aminoacylation;aminoacyl-tRNA synthetase multienzyme complex	EC:6.1.1.15	proline--tRNA ligase	IPR036621;IPR016061;IPR002314;IPR017449;IPR004154;IPR045864;IPR004499;IPR004499;IPR006195;IPR004499;noIPR;IPR045864;IPR017449	Anticodon-binding domain superfamily;Proline-tRNA ligase, class II, C-terminal;Aminoacyl-tRNA synthetase, class II (G/ P/ S/T);Prolyl-tRNA synthetase, class II;Anticodon-binding;Class II Aminoacyl-tRNA synthetase/Biotinyl protein ligase (BPL) and lipoyl protein ligase (LPL);Proline-tRNA ligase, class IIa, archaeal-type;Proline-tRNA ligase, class IIa, archaeal-type;Aminoacyl-tRNA synthetase, class…	G3DSA:3.40.50.800 (GENE3D);PF09180 (PFAM);PF00587 (PFAM);G3DSA:3.30.110.30 (GENE3D);PF03129 (PFAM);G3DSA:3.30.930.10 (GENE3D);TIGR00408 (NCBIFAM);PTHR43382 (PANTHER);PS50862 (PROSITE_PROFILES);MF_01571 (HAMAP);SSF52954 (SUPERFAMILY);SSF55681 (SUPERFAMILY);SSF64586 (SUPERFAMILY)	;GO:0005524/GO:0004827/GO:0005737/GO:0006433/GO:0000166;GO:0005524/GO:0006418/GO:0004812/GO:0000166;GO:0005524/GO:0004827/GO:0005737/GO:0006433/GO:0000166;;;GO:0005524/GO:0004827/GO:0005737/GO:0006433;GO:0005524/GO:0004827/GO:0005737/GO:0006433/GO:0005737/GO:0004827/GO:0017101/GO:0006433;;GO:0005524/GO:0004827/GO:0005737/GO:0006433;;;GO:0005524/GO:0004827/GO:0005737/GO:0006433/GO:0000166	;ATP binding/proline-tRNA ligase activity/cytoplasm/prolyl-tRNA aminoacylation/nucleotide binding;ATP binding/tRNA aminoacylation for protein translation/aminoacyl-tRNA ligase activity/nucleotide binding;ATP binding/proline-tRNA ligase activity/cytoplasm/prolyl-tRNA aminoacylation/nucleotide binding;;;ATP binding/proline-tRNA ligase activity/cytoplasm/prolyl-tRNA aminoacylation;ATP binding/prolin…
Karelsulcia-PENLEP_start_67618_stop_68910_strand_1_alaS	1293	ATGAATCATAAAAAAATTAGGAAAATCTTTTTATCCTTTTTCAAAAGAAAAAAACATAAAATTCTGAATTCAGCTTCTCTAGTGGCTAAACAAGATTCTAGCTTGATGTTTACAAATGCTGGTATGAATATTTTTAAAGCTTTTTTTCTAGGACAAAAAAAATCACAATATTCTAGAATAGCAAATTTTCAAAAATGCCTTAGGATTACTGGTAAACATAATGACTTATTTGAAGTTGGAAAAGATACTTATCATCATACCATGTTTGAAATGTTAGGAAACTGGTCCTTTGGTGATTATTTTAAAAAAGAAGCTATTCATTGGGCCTGGGAATTATTAACAGAAGTTTATAAAATGGATAAGTCAAATATTTATGTTACAATTTTTAAAGGTAATAAA…	alanine--tRNA ligase	Candidatus Karelsulcia muelleri	2.5E-288	WP_158380396	alaS;alaS;alaS;alaS;alaS;alaS;alaS;alaS;alaS	GO:0006419-IEA;GO:0004813-IEA;GO:0005737-IEA;GO:0004812-IEA;GO:0106074-IEA;GO:0002161-IEA;GO:0000049-IEA;GO:0005524-IEA;GO:0003676-IEA	alanyl-tRNA aminoacylation-IEA;alanine-tRNA ligase activity-IEA;cytoplasm-IEA;aminoacyl-tRNA ligase activity-IEA;aminoacyl-tRNA metabolism involved in translational fidelity-IEA;aminoacyl-tRNA editing activity-IEA;tRNA binding-IEA;ATP binding-IEA;nucleic acid binding-IEA	GO:0002161;GO:0003676;GO:0004813;GO:0005524;GO:0005737;GO:0006419	aminoacyl-tRNA editing activity;nucleic acid binding;alanine-tRNA ligase activity;ATP binding;cytoplasm;alanyl-tRNA aminoacylation	EC:6.1.1.7;EC:3.1.1	alanine--tRNA ligase;Acting on ester bonds	IPR002318;noIPR;IPR045864;IPR018164;IPR002318;IPR050058;IPR018165;noIPR;IPR018162;IPR045864	Alanine-tRNA ligase, class IIc;Alanine-tRNA ligase, class IIc;Class II Aminoacyl-tRNA synthetase/Biotinyl protein ligase (BPL) and lipoyl protein ligase (LPL);Alanyl-tRNA synthetase, class IIc, N-terminal;Alanine-tRNA ligase, class IIc;Alanine--tRNA ligase;Alanyl-tRNA synthetase, class IIc, core domain;Alanyl-tRNA synthetase, class IIc, core domain;Alanine-tRNA ligase, class IIc, anti-codon-bindi…	PR00980 (PRINTS);G3DSA:3.30.930.10:FF:000011 (FUNFAM);G3DSA:3.30.930.10 (GENE3D);PF01411 (PFAM);TIGR00344 (NCBIFAM);PTHR11777 (PANTHER);PS50860 (PROSITE_PROFILES);cd00673 (CDD);SSF101353 (SUPERFAMILY);SSF55681 (SUPERFAMILY)	GO:0005737/GO:0000166;;;GO:0006419/GO:0004813/GO:0005524/GO:0000166;GO:0005737/GO:0000166;GO:0006419/GO:0002161/GO:0004813;GO:0006419/GO:0004813/GO:0005524/GO:0003676;;GO:0006419/GO:0004813/GO:0005524/GO:0005737/GO:0000166;	cytoplasm/nucleotide binding;;;alanyl-tRNA aminoacylation/alanine-tRNA ligase activity/ATP binding/nucleotide binding;cytoplasm/nucleotide binding;alanyl-tRNA aminoacylation/aminoacyl-tRNA editing activity/alanine-tRNA ligase activity;alanyl-tRNA aminoacylation/alanine-tRNA ligase activity/ATP binding/nucleic acid binding;;alanyl-tRNA aminoacylation/alanine-tRNA ligase activity/ATP binding/cytopl…
Karelsulcia-PENLEP_start_68915_stop_69358_strand_-1_smpB	444	ATGCTGAGAAAAAATGTTAATATAAAAAATAAAAAGGCTTTATATAATTTTTTTTTGCTCGACAAATATATAGCAGGCTTAAAATTACTAGGACATGAAGTAAAATCTATTAAACAAAATAATGCTAATTTAAATAATAGTTTTTGCAAAGTTTTAAACACAGAAATTTTTCTTTTCAATTTATATCTAAAGAAAATATCAAGTACAAATTCCACATCGAGAAATATCTTGCTTCTTTTAAAAAAACAAGAAATTAGAAAGATTTCAGAAGCTGTTAAAAAATTTGCGTTAAACATTATCCCTGCAAATATTTTTATTAATAAAAAAGGATTCATAAAATTAGTAATCCATTTAGCAAGAAGTAAAAAGAAATATGATAACAGGGAACTTATGAAAAAA…	SsrA-binding protein	Candidatus Karelsulcia muelleri	3.3E-78	WP_274096005	smpB;smpB;smpB;C9I73_155;smpB;smpB;smpB;C9I73_155;smpB;smpB;smpB;smpB;C9I73_155;smpB;smpB	GO:0003723-IEA;GO:0005737-IEA;GO:0070929-IEA;GO:0005829-IEA	RNA binding-IEA;cytoplasm-IEA;trans-translation-IEA;cytosol-IEA	GO:0003723;GO:0005829;GO:0070930	RNA binding;cytosol;trans-translation-dependent protein tagging			IPR000037;IPR023620;IPR000037;IPR020081;IPR000037;IPR023620	SsrA-binding protein;Small protein B;SsrA-binding protein;SsrA-binding protein, conserved site;SsrA-binding protein;Small protein B	PF01668 (PFAM);G3DSA:2.40.280.10 (GENE3D);PTHR30308 (PANTHER);PS01317 (PROSITE_PATTERNS);MF_00023 (HAMAP);SSF74982 (SUPERFAMILY)	GO:0003723;;GO:0003723/GO:0003723/GO:0070930/GO:0005829;;GO:0003723;	RNA binding;;RNA binding/RNA binding/trans-translation-dependent protein tagging/cytosol;;RNA binding;
Karelsulcia-PENLEP_start_69477_stop_69788_strand_1_hypothetical	312	ATGGAGATAATAGGTACAGTAAAAGAAATATTCGAGTTGCAAGTATTTAAAAAAAATTTCAAAAAAAGAGAAATCCTTATTAAAACAGAAGAACAATATCCTCAAATTTTAAGAATAGAATTTATTCTTGAGAAAACTAAATTATTAAATTCATTGAAAAAAGATGATAAAATCAAGATATTTATTAATTTAAAAGGAAAAAAATGGACTACTAAAACAGGGAAAACAATATTTTTCAATTATATTCAAGGGTGGAAGATAGAAAACATGACAGATACAGAAACGAATGAATTTGATGAACTACCTTTTTAG	DUF3127 domain-containing protein	Candidatus Karelsulcia muelleri	5.7E-65	WP_158380394								IPR021474	Protein of unknown function DUF3127	PF11325 (PFAM)
Karelsulcia-PENLEP_start_69987_stop_71627_strand_-1_groL	1641	ATGGCAAAAGAAATAAATTTTGATTCTGTAGCAAGAAATAAATTAAAAAAAGGTGTTGATACACTTGCAAATGCAGTAAAAGTAACATTAGGTCCAAAAGGACGAAATGTAATTTTACAAAAATCTTTTGGGAATCCTCAAATCACCAAAGATGGTGTTACCGTAGCAAAAGAAATAGAATTAGAAGATGCAATAGAAAACTTAGGAGCACAAATGCTAAAAGAAGTAGCTTCTAAAACTAATGAAATAGCTGGTGATGGAACAACTACTGCAACTGTATTAGCTCAAGCAATGGTAAGAGAAGGTTTAAAGAATGTAGCAGCAGGAGCTAATCCAATTGATTTAAAAAGAGGAATAGAAAAAGCAGTAGAAAAAGTAGTTTTAAATTTAAAAAACCAA…	chaperonin GroEL	Candidatus Karelsulcia muelleri	0.0E0	WP_274096006	groL;groEL;groEL;groL;groL;groEL;groEL;groL;groL;groL;groEL;groL;groL;groL;groL;groL;groL;groL;groEL;groL;groEL;groEL;groL;groEL;groL;groEL;groL;groL;groL;groL;groEL;groEL;groL;groL;groEL;groL;groL;groEL;groEL;groL;groL;groL;groL;groL;groL;groL;groL;groL;groL;groEL;groL;groEL;groL;groEL;groL;groL;groL;groL;groL;groL	GO:0005737-IEA;GO:0042026-IEA;GO:0051082-IEA;GO:0016853-IEA;GO:0005524-IEA;GO:0140662-IEA	cytoplasm-IEA;protein refolding-IEA;unfolded protein binding-IEA;isomerase activity-IEA;ATP binding-IEA;ATP-dependent protein folding chaperone-IEA	GO:0005524;GO:0042026;GO:0140662	ATP binding;protein refolding;ATP-dependent protein folding chaperone			IPR001844;noIPR;noIPR;noIPR;noIPR;IPR027409;IPR001844;IPR027413;noIPR;IPR027410;IPR002423;noIPR;IPR001844;IPR018370;IPR001844;IPR001844;IPR027413;IPR027410;IPR027409;IPR027410	Chaperonin Cpn60/GroEL;Chaperonin Cpn60/GroEL;Chaperonin Cpn60/GroEL;Chaperonin Cpn60/GroEL;Chaperonin Cpn60/GroEL;GroEL-like apical domain superfamily;Chaperonin Cpn60/GroEL;GroEL-like equatorial domain superfamily;GroEL-like equatorial domain superfamily;TCP-1-like chaperonin intermediate domain superfamily;Chaperonin Cpn60/GroEL/TCP-1 family;Chaperonin Cpn60/GroEL/TCP-1 family;Chaperonin Cpn60…	PR00298 (PRINTS);G3DSA:1.10.560.10:FF:000001 (FUNFAM);G3DSA:3.50.7.10:FF:000001 (FUNFAM);NF009488 (NCBIFAM);NF009487 (NCBIFAM);G3DSA:3.50.7.10 (GENE3D);TIGR02348 (NCBIFAM);G3DSA:1.10.560.10 (GENE3D);NF009489 (NCBIFAM);G3DSA:3.30.260.10 (GENE3D);PF00118 (PFAM);NF000592 (NCBIFAM);PTHR45633 (PANTHER);PS00296 (PROSITE_PATTERNS);MF_00600 (HAMAP);cd03344 (CDD);SSF48592 (SUPERFAMILY);SSF54849 (SUPERFAMI…	GO:0042026/GO:0140662;;;;;;GO:0042026/GO:0140662;;;;GO:0005524;;GO:0042026/GO:0140662;GO:0006457/GO:0005524;GO:0042026/GO:0140662;GO:0042026/GO:0140662;;;;	protein refolding/ATP-dependent protein folding chaperone;;;;;;protein refolding/ATP-dependent protein folding chaperone;;;;ATP binding;;protein refolding/ATP-dependent protein folding chaperone;protein folding/ATP binding;protein refolding/ATP-dependent protein folding chaperone;protein refolding/ATP-dependent protein folding chaperone;;;;
Karelsulcia-PENLEP_start_71674_stop_71946_strand_-1_groS	273	ATGGAAAATATAATACCTATTTCAGAAAGAGTATTAATCAAACCATTGAAGGCAGAAAAGAAAACGAAATCAGGAATAATTCTTCCAGAAAATGCTAAAGAAAAGCCCCAAGAAGGAATTATACTAGCAGTAGGAAAAGAGGTAAAAAACACTATACTAAAAGTTGGAGAAAAAGTATTATTTAAAAAATATTCAGGTACTAAAATTAATTATAAGCAAAAAAAATACTTAATTATCCATACAACTGATATTTTAGCAATAATAAAAGAATAA	co-chaperone GroES	Candidatus Karelsulcia muelleri	2.8E-50	WP_274096007	groES;groES;groES;groES;groES;groES;groES;groES;groES;groES;groES;groES;groES;groES;groES;groES;groES;groES;groES;groES;groES;groES;groES;groES	GO:0044183-IEA;GO:0005737-IEA;GO:0046872-IEA;GO:0051087-IEA;GO:0051085-IEA;GO:0051082-IEA;GO:0005524-IEA;GO:0006457-IEA	protein folding chaperone-IEA;cytoplasm-IEA;metal ion binding-IEA;protein-folding chaperone binding-IEA;chaperone cofactor-dependent protein refolding-IEA;unfolded protein binding-IEA;ATP binding-IEA;protein folding-IEA	GO:0005524;GO:0044183;GO:0046872;GO:0051082;GO:0051085;GO:0051087	ATP binding;protein folding chaperone;metal ion binding;unfolded protein binding;chaperone cofactor-dependent protein refolding;protein-folding chaperone binding			IPR020818;noIPR;noIPR;IPR020818;IPR037124;IPR020818;IPR018369;IPR020818;IPR020818;IPR011032	GroES chaperonin family;GroES chaperonin family;GroES chaperonin family;GroES chaperonin family;GroES chaperonin superfamily;GroES chaperonin family;Chaperonin GroES, conserved site;GroES chaperonin family;GroES chaperonin family;GroES-like superfamily	PR00297 (PRINTS);G3DSA:2.30.33.40:FF:000001 (FUNFAM);NF001531 (NCBIFAM);PF00166 (PFAM);G3DSA:2.30.33.40 (GENE3D);PTHR10772 (PANTHER);PS00681 (PROSITE_PATTERNS);MF_00580 (HAMAP);cd00320 (CDD);SSF50129 (SUPERFAMILY)	GO:0006457/GO:0044183/GO:0005524;;;GO:0006457/GO:0044183/GO:0005524;GO:0006457;GO:0006457/GO:0044183/GO:0005524/GO:0051085/GO:0051087/GO:0046872/GO:0051082;GO:0006457/GO:0005524;GO:0006457/GO:0044183/GO:0005524;GO:0006457/GO:0044183/GO:0005524;	protein folding/protein folding chaperone/ATP binding;;;protein folding/protein folding chaperone/ATP binding;protein folding;protein folding/protein folding chaperone/ATP binding/chaperone cofactor-dependent protein refolding/protein-folding chaperone binding/metal ion binding/unfolded protein binding;protein folding/ATP binding;protein folding/protein folding chaperone/ATP binding;protein foldi…
Karelsulcia-PENLEP_start_72027_stop_73364_strand_-1_miaB	1338	ATGAACAAATTCCTTGTTATGAAATTCTATATAGAAACTTATGGCTGTCAAATGAATATCTATGATAGTGAAATAATATGTTCAATTCTGTTAAAATCAGGTTTTATTAAAACTTCTAACTTAAAAAAGGCAGATCTAATATTATTAAACACTTGTGCAATACGCGAAAAGCCAGAAAAAAAAATATTTAATCGTTTTATGAAAATAAGATGTTTAAAACAAACAAACAAACAAATAACAATTGGCATTTTAGGTTGTTTAGCTACACATTATAACAAACAAACACTTGAAAAATTAAAATTTATAGATTTAATAGTTGGTCCAGATTCTTATAAAAAACTCCCACAAATGATAAACAACTTAAAAAAAGAAACAAATAAAAAAGAAATTGATGTAAGT…	tRNA (N6-isopentenyl adenosine(37)-C2)-methylthiotransferase MiaB	Candidatus Karelsulcia muelleri	1.4E-302	AXN02686	miaB;miaB;miaB;miaB;miaB;miaB;miaB;miaB;miaB;miaB;C9I73_151;C9I73_151;C9I73_151;C9I73_151;miaB;miaB;miaB;miaB;miaB;miaB;miaB;miaB;miaB;miaB;miaB;miaB;miaB;C9I73_151;C9I73_151;miaB;miaB;miaB;miaB;miaB;C9I73_151;miaB;miaB;C9I73_151;miaB	GO:0035596-IEA;GO:0035597-IEA;GO:0005737-IEA;GO:0016491-IEA;GO:0046872-IEA;GO:0008033-IEA;GO:0005829-IEA;GO:0006400-IEA;GO:0051539-IEA;GO:0016740-IEA;GO:0035600-IEA	methylthiotransferase activity-IEA;N6-isopentenyladenosine methylthiotransferase activity-IEA;cytoplasm-IEA;oxidoreductase activity-IEA;metal ion binding-IEA;tRNA processing-IEA;cytosol-IEA;tRNA modification-IEA;4 iron, 4 sulfur cluster binding-IEA;transferase activity-IEA;tRNA methylthiolation-IEA	GO:0005829;GO:0035597;GO:0035600;GO:0051539	cytosol;N6-isopentenyladenosine methylthiotransferase activity;tRNA methylthiolation;4 iron, 4 sulfur cluster binding	EC:2.8.4	Transferring sulfur-containing groups	noIPR;noIPR;IPR002792;IPR007197;noIPR;IPR013848;IPR038135;IPR023404;IPR005839;noIPR;IPR007197;noIPR;IPR006463;noIPR;noIPR;noIPR;IPR020612;IPR013848;IPR002792;IPR007197;noIPR;noIPR	DNA-directed RNA polymerase, subunit 2;DNA-directed RNA polymerase, subunit 2;TRAM domain;Radical SAM;Radical SAM;Methylthiotransferase, N-terminal;Methylthiotransferase, N-terminal domain superfamily;Radical SAM, alpha/beta horseshoe;Methylthiotransferase;Methylthiotransferase;Radical SAM;Radical SAM;tRNA-2-methylthio-N(6)-dimethylallyladenosine synthase MiaB;tRNA-2-methylthio-N(6)-dimethylallyl…	G3DSA:3.40.50.12160:FF:000003 (FUNFAM);G3DSA:3.80.30.20:FF:000001 (FUNFAM);PF01938 (PFAM);PF04055 (PFAM);TIGR01574 (NCBIFAM);PF00919 (PFAM);G3DSA:3.40.50.12160 (GENE3D);G3DSA:3.80.30.20 (GENE3D);TIGR00089 (NCBIFAM);PIRSR000167-2 (PIRSR);SFLDS00029 (SFLD);SFLDG01082 (SFLD);SFLDF00273 (SFLD);SFLDF00413 (SFLD);PIRSR000167-1 (PIRSR);PTHR43020 (PANTHER);PS01278 (PROSITE_PATTERNS);PS51449 (PROSITE_PROF…	;;;GO:0051536/GO:0003824;;GO:0051539/GO:0035596;;;GO:0006400/GO:0051539/GO:0016740;;GO:0051536/GO:0003824;;GO:0006400/GO:0051539/GO:0016740;;;GO:0035600/GO:0051539/GO:0035597/GO:0005829/GO:0035596;GO:0051539;GO:0051539/GO:0035596;;GO:0051536/GO:0003824;;	;;;iron-sulfur cluster binding/catalytic activity;;4 iron, 4 sulfur cluster binding/methylthiotransferase activity;;;tRNA modification/4 iron, 4 sulfur cluster binding/transferase activity;;iron-sulfur cluster binding/catalytic activity;;tRNA modification/4 iron, 4 sulfur cluster binding/transferase activity;;;tRNA methylthiolation/4 iron, 4 sulfur cluster binding/N6-isopentenyladenosine methylth…
Karelsulcia-PENLEP_start_73398_stop_74822_strand_1_sufB	1425	TTGAAGAATAAAATTCTTTTATCCAATTTGAGAAGTGGATATAAATATGGATTCCATTCGAAAATTGAATCTGATAAGATTTCAAAAGGACTTAACAAAAATACTATTTTGGAAATTTCCAAAAAAAATAAAGAACCTAAGTGGTTAGTAAATTTTAGAATAAGAGCTTTTAAATTATTAAAAAAAATGTCCATTCCTAAATGGGGAAATGTAAAATATAAAAAAATTGATTTACAGAAGGTCATATATTATTCAGCTCCCAAAAATTATAAGAATCTGAAAATTGATCCTGAAATAATAAAAACTTTAAATAAATTAAAATTACCAATCGATAAGAAAAATAATATTTCAAAAAAAATTATTGAAATAATCATTGATTCTGTTTCTGTAACTACTTCT…	Fe-S cluster assembly protein SufB	Candidatus Karelsulcia muelleri	0.0E0	AXN02685	C9I73_150;sufB;sufB	GO:0016226-IEA	iron-sulfur cluster assembly-IEA	GO:0016226	iron-sulfur cluster assembly			IPR000825;noIPR;IPR045595;IPR010231;IPR055346;IPR037284	SUF system FeS cluster assembly, SufBD core domain;SUF system FeS cluster assembly, SufBD core domain;SUF system FeS cluster assembly, SufBD, N-terminal;SUF system FeS cluster assembly, SufB;SUF system FeS cluster assembly, SufBD;SUF system FeS cluster assembly, SufBD superfamily	PF01458 (PFAM);NF008773 (NCBIFAM);PF19295 (PFAM);TIGR01980 (NCBIFAM);PTHR30508 (PANTHER);SSF101960 (SUPERFAMILY)	GO:0016226;;;GO:0016226;GO:0016226;	iron-sulfur cluster assembly;;;iron-sulfur cluster assembly;iron-sulfur cluster assembly;
Karelsulcia-PENLEP_start_74850_stop_75596_strand_1_sufC	747	ATGTTAAAAATTGTAGATCTATCAGCTTCAATTAATAATAAACTTATTTTAAAGAATATTAATTTAAATATTAATTATAATGAAGTTCATGTACTTATGGGACCTAATGGTTCTGGTAAAAGTTCTTTGTCTTCTCTTATAGCTGGTAAAAAAGAAATTTCTCTTACCAAAGGGAGAATTTTATTTGAAAAACAAAATATAACTTCCTTATCTCCTGAAGAAATTGCACACAGAGGGATTTTTTTATCTTTTCAAGATCCAATAGAAATCCCTGGAATATCTCTTATAAATTTTATCAAATATTCAATAAATGAGATTAGAAAAAGTAAAAATTTGAAAGAAATTTCTTCTAAAGATTTTATAAAAAAAGTTGAACACGTTTCTCAAATAATTGGTTTT…	Fe-S cluster assembly ATPase SufC	Candidatus Karelsulcia muelleri	4.7E-157	WP_274662170	SufC;sufC;sufC;C9I73_149;sufC;SufC;ASU30_100;sufC;C9I73_149;ASU30_100	GO:0005524-IEA;GO:0016887-IEA	ATP binding-IEA;ATP hydrolysis activity-IEA	GO:0005524;GO:0016887	ATP binding;ATP hydrolysis activity	EC:3.6.1.15	nucleoside-triphosphate phosphatase	IPR010230;IPR003439;IPR027417;IPR010230;IPR003439;IPR027417	FeS cluster assembly SUF system, ATPase SufC;ABC transporter-like, ATP-binding domain;P-loop containing nucleoside triphosphate hydrolase;FeS cluster assembly SUF system, ATPase SufC;ABC transporter-like, ATP-binding domain;P-loop containing nucleoside triphosphate hydrolase	TIGR01978 (NCBIFAM);PF00005 (PFAM);G3DSA:3.40.50.300 (GENE3D);PTHR43204 (PANTHER);PS50893 (PROSITE_PROFILES);SSF52540 (SUPERFAMILY)	GO:0005524;GO:0016887/GO:0005524;;GO:0005524;GO:0016887/GO:0005524;	ATP binding;ATP hydrolysis activity/ATP binding;;ATP binding;ATP hydrolysis activity/ATP binding;
Karelsulcia-PENLEP_start_75593_stop_76894_strand_1_hypothetical	1302	ATGACTTTAAAGGAAAAAATTTTTTTGTTATTAAGAAAACGAAAACAAAACCAAAACAAAAACCAAGATATTGAAAGCATTATTAATAAGTCAATTTGTTTTTTACAGAAAATCGGTTTTACCGAATTAAAGAAAACTTGTTTTAATTCTGTTTTAAATTATGACTTTGATATCCCCAAAAACAAGAATGATGTAGAAGATTATAGAATGAAAGAACTATCTTTTAATAAGAAATTTATTTCTCTTTATTTTATAAATGGTTTTTTTTCATCAAAATTATCTAATTTATGTAACTTAAAAAATAAAATGAAATTTTCAACATTAAAGAATTTTTTATCAAACCCACAAAACAAAAATCTTAAATACTTTTGTAAGACTCTGAAAGTTTTTAATAACACT…	SufD family Fe-S cluster assembly protein	Candidatus Karelsulcia muelleri	9.1E-267	WP_274096012	sufD	GO:0016226-IEA	iron-sulfur cluster assembly-IEA	GO:0016226	iron-sulfur cluster assembly			IPR045595;IPR000825;IPR055346;IPR037284	SUF system FeS cluster assembly, SufBD, N-terminal;SUF system FeS cluster assembly, SufBD core domain;SUF system FeS cluster assembly, SufBD;SUF system FeS cluster assembly, SufBD superfamily	PF19295 (PFAM);PF01458 (PFAM);PTHR43575 (PANTHER);SSF101960 (SUPERFAMILY)	;GO:0016226;GO:0016226;	;iron-sulfur cluster assembly;iron-sulfur cluster assembly;
Karelsulcia-PENLEP_start_76914_stop_78131_strand_1_sufS	1218	ATGTTTTCTTATGAAGAAATAAAACAAATTCGTAATCAATTTCCAATTTTAAAAAAAAACGAAACTAATAGCATATATTTTGATAATGCTGCAACTACTCAAAAACCTGTTCAAGTAATAAATACAATAAAAAAGTATTATTGTAATTTTAATTCTAATGTTAACAGAAGTGTTCATTTTTTAGATAACTTTACGAATAATTATTTAGAACTAAGTAGAAAGCAGCTTAAATATTTTCTTCATGCTAAATACAGCGAAGAAATAATTTTTACGACTGGAACTACTGAAAGTATAAATTTAATAGCATTTTGTATTTCAAAGTTTATTAAAAAATCAGATGATATTCTTATCTCACATTCTGAACATCATTCAAATATAATTCCTTGGCAAGTTTTAAGT…	SufS family cysteine desulfurase	Candidatus Karelsulcia muelleri	3.3E-277	WP_274096013	sufS;sufS;sufS;sufS;sufS;sufS	GO:0031071-IEA;GO:0030170-IEA;GO:0006534-IEA	cysteine desulfurase activity-IEA;pyridoxal phosphate binding-IEA;cysteine metabolic process-IEA	GO:0006534;GO:0030170;GO:0031071	cysteine metabolic process;pyridoxal phosphate binding;cysteine desulfurase activity	EC:2.8.1.7	cysteine desulfurase	IPR015421;IPR015422;IPR010970;IPR016454;IPR000192;noIPR;noIPR;IPR010970;IPR015424	Pyridoxal phosphate-dependent transferase, major domain;Pyridoxal phosphate-dependent transferase, small domain;Cysteine desulfurase, SufS;Cysteine desulfurase;Aminotransferase class V domain;Aminotransferase class V domain;Aminotransferase class V domain;Cysteine desulfurase, SufS;Pyridoxal phosphate-dependent transferase	G3DSA:3.40.640.10 (GENE3D);G3DSA:3.90.1150.10 (GENE3D);TIGR01979 (NCBIFAM);PIRSF005572 (PIRSF);PF00266 (PFAM);PIRSR001434-2 (PIRSR);PTHR43586 (PANTHER);cd06453 (CDD);SSF53383 (SUPERFAMILY)	;;GO:0030170/GO:0006534/GO:0031071;;;;;GO:0030170/GO:0006534/GO:0031071;	;;pyridoxal phosphate binding/cysteine metabolic process/cysteine desulfurase activity;;;;;pyridoxal phosphate binding/cysteine metabolic process/cysteine desulfurase activity;
Karelsulcia-PENLEP_start_78110_stop_79831_strand_1_infB	1722	ATGTTTAGATATTTTAATATGACAAAAAAAATTCAACTTTTAAAGTTAATAAATTTAAACGAATTAGAATTAATACTTAACGTACCAAAAGAACAAATAATAACTCGTTTTAGTTCCTTAGGGATTAAAGTATCTTTTTCTCAACGATTAGATTATGAATTATTGACTTTAGTTGCTTCAGAGTTTGGATATGAAGTAGAATTGATAGAGAAAGGAATACGTACGAAAAAGAAAGAAATGATCTCAAGAGATCCAGTTATTATTCTTTTAGGTCACGTTGATCATGGTAAAACTTCTTTATTAGATTACATAAAAAGAAGCCAAGTAAATTATGAAGAATATGGTGGGATTACTCAAAATATCGGTGTTTATAAAGTAAATATTAATAAAAATACTAGT…	translation initiation factor IF-2	Candidatus Karelsulcia muelleri	0.0E0	WP_158380386	infB;infB;infB;infB;infB;infB;infB;infB;infB;infB;infB;infB;infB;infB;infB;infB;infB;infB;infB;infB;infB;infB;infB;infB;infB;infB;infB;infB;infB;infB	GO:0003743-IEA;GO:0005525-IEA;GO:0005737-IEA;GO:0003924-IEA;GO:0006412-IEA;GO:0006413-IEA	translation initiation factor activity-IEA;GTP binding-IEA;cytoplasm-IEA;GTPase activity-IEA;translation-IEA;translational initiation-IEA	GO:0003743;GO:0003924;GO:0005525;GO:0005737;GO:0006413	translation initiation factor activity;GTPase activity;GTP binding;cytoplasm;translational initiation	EC:3.6.1.15	nucleoside-triphosphate phosphatase	noIPR;noIPR;noIPR;noIPR;noIPR;IPR036925;IPR027417;IPR000795;IPR023115;IPR000178;IPR005225;IPR053905;noIPR;noIPR;IPR015760;IPR000178;IPR000795;noIPR;noIPR;IPR036925;IPR027417;IPR009000;IPR009000	Large ribosomal subunit protein bL25/Gln-tRNA synthetase, anti-codon-binding domain superfamily;Large ribosomal subunit protein bL25/Gln-tRNA synthetase, anti-codon-binding domain superfamily;Large ribosomal subunit protein bL25/Gln-tRNA synthetase, anti-codon-binding domain superfamily;Large ribosomal subunit protein bL25/Gln-tRNA synthetase, anti-codon-binding domain superfamily;Large ribosomal…	G3DSA:3.40.50.300:FF:000019 (FUNFAM);G3DSA:3.40.50.10050:FF:000001 (FUNFAM);G3DSA:2.40.30.10:FF:000008 (FUNFAM);G3DSA:2.40.30.10 (GENE3D);G3DSA:2.40.30.10 (GENE3D);G3DSA:3.40.50.10050 (GENE3D);G3DSA:3.40.50.300 (GENE3D);PF00009 (PFAM);PF11987 (PFAM);TIGR00487 (NCBIFAM);TIGR00231 (NCBIFAM);PF22042 (PFAM);PIRSR006809-2 (PIRSR);PIRSR006809-1 (PIRSR);PTHR43381 (PANTHER);PS01176 (PROSITE_PATTERNS);PS5…	;;;;;;;GO:0003924/GO:0005525;;GO:0003743/GO:0006413/GO:0003924/GO:0005525;GO:0005525;;;;GO:0003743/GO:0006413/GO:0005737;GO:0003743/GO:0006413/GO:0003924/GO:0005525;GO:0003924/GO:0005525;;;;;;	;;;;;;;GTPase activity/GTP binding;;translation initiation factor activity/translational initiation/GTPase activity/GTP binding;GTP binding;;;;translation initiation factor activity/translational initiation/cytoplasm;translation initiation factor activity/translational initiation/GTPase activity/GTP binding;GTPase activity/GTP binding;;;;;;
Karelsulcia-PENLEP_start_79871_stop_80107_strand_-1_hypothetical	237	ATGGTTTCACAGAAATTTGAAAAACGTAAAAATTATAATATTACAAAAACCAACAAATATTTTTTAAAATCCACCAATACTGCGATTAAAAAGAATAAATCAGTAAAAGATAAAAAATTAGCACAACAAAAATATAGGTTTACCTCTTCATTAATAGATAAATTAGCAAAAAAAAAAATAATACATAAAAAGAAAGCAAATAGATTAAAAAGAAAACTACAGAATGATATAAATTAA	30S ribosomal protein S20	Candidatus Karelsulcia muelleri	1.1E-38	WP_158380385	rpsT;rpsT;rpsT;rpsT;rpsT;C9I73_145;C9I73_145;C9I73_145;C9I73_145;C9I73_145;C9I73_145;rpsT	GO:0003723-IEA;GO:0003735-IEA;GO:1990904-IEA;GO:0005840-IEA;GO:0019843-IEA;GO:0006412-IEA	RNA binding-IEA;structural constituent of ribosome-IEA;ribonucleoprotein complex-IEA;ribosome-IEA;rRNA binding-IEA;translation-IEA	GO:0003723;GO:0003735;GO:0005840;GO:0006412	RNA binding;structural constituent of ribosome;ribosome;translation			IPR002583;IPR002583;IPR036510;IPR036510	Small ribosomal subunit protein bS20;Small ribosomal subunit protein bS20;Small ribosomal subunit protein bS20 superfamily;Small ribosomal subunit protein bS20 superfamily	PF01649 (PFAM);TIGR00029 (NCBIFAM);G3DSA:1.20.58.110 (GENE3D);SSF46992 (SUPERFAMILY)	GO:0003735/GO:0005840/GO:0006412/GO:0003723;GO:0003735/GO:0005840/GO:0006412/GO:0003723;GO:0003735/GO:0005840/GO:0006412/GO:0003723;GO:0003735/GO:0005840/GO:0006412/GO:0003723	structural constituent of ribosome/ribosome/translation/RNA binding;structural constituent of ribosome/ribosome/translation/RNA binding;structural constituent of ribosome/ribosome/translation/RNA binding;structural constituent of ribosome/ribosome/translation/RNA binding
Karelsulcia-PENLEP_start_80202_stop_80495_strand_-1_rpsP	294	ATGTCTCTCAGAATACGACTACAAAGAAAAGGTAAAAAAAAACAACCTTTTTATTCCATTGTAATAGCTAATTCCAATTATCCTAGAGATGGTAAATTCATTGAACAAATCGGAATTTACAATCCTATTCCAAAACAATATATTGTTGAAGTCAATGTGGATAAAGCTATATATTGGTTAGAAAAAGGGGCCAAACCAACTAATACTGTGAAATCTTTTTTAAATAGAAAAGGAGTTGGTTACAAAAAACATTTATTAACTGGTGTTAAAAAACTAATATTTGAGAATTGTTAA	30S ribosomal protein S16	Candidatus Karelsulcia muelleri	5.6E-61	AXN02679	rpsP;rpsP;rpsP;rpsP;rpsP;rpsP;rpsP;rpsP;rpsP;rpsP;rpsP;rpsP;rpsP;rpsP;rpsP;rpsP;rpsP;rpsP	GO:0005737-IEA;GO:0003735-IEA;GO:0015935-IEA;GO:1990904-IEA;GO:0005840-IEA;GO:0006412-IEA	cytoplasm-IEA;structural constituent of ribosome-IEA;small ribosomal subunit-IEA;ribonucleoprotein complex-IEA;ribosome-IEA;translation-IEA	GO:0003735;GO:0006412;GO:0015935	structural constituent of ribosome;translation;small ribosomal subunit			IPR000307;IPR000307;IPR023803;IPR000307;IPR000307;IPR023803	Small ribosomal subunit protein bS16;Small ribosomal subunit protein bS16;Small ribosomal subunit protein bS16 domain superfamily;Small ribosomal subunit protein bS16;Small ribosomal subunit protein bS16;Small ribosomal subunit protein bS16 domain superfamily	PF00886 (PFAM);TIGR00002 (NCBIFAM);G3DSA:3.30.1320.10 (GENE3D);PTHR12919 (PANTHER);MF_00385 (HAMAP);SSF54565 (SUPERFAMILY)	GO:0003735/GO:0005840/GO:0006412;GO:0003735/GO:0005840/GO:0006412;;GO:0003735/GO:0005840/GO:0006412/GO:0003735/GO:0015935/GO:0006412;GO:0003735/GO:0005840/GO:0006412;	structural constituent of ribosome/ribosome/translation;structural constituent of ribosome/ribosome/translation;;structural constituent of ribosome/ribosome/translation/structural constituent of ribosome/small ribosomal subunit/translation;structural constituent of ribosome/ribosome/translation;
Karelsulcia-PENLEP_start_80654_stop_81253_strand_-1_rsmG	600	ATGCATGCTCTTGAGCAATTTCTAACACCCAAATTAAGGAAAATAAAAATAACAAAAAATCAAAGCTATAAATTAAGAGAGCTAAGTAACATGTATAAATATTGGAAAAAGAAAATTAATATTATATCAAACAAATCTAGTACTGACTTTTTCATTAATCATTTATTATCTTCTATAAGTATTGCTAAACTAGTAAAATTTATAAACAATACTTTAATTCTTGATGCAGGAACAGGGGGCGGGTTACCAGGAATACCATTAGCAATATTGTTTGATCATTGTAAGTTTACTTTGATTGACTCAGTTTCGAAAAAAATAAAAATAATAAAAGATTTTATTAAATATTTAGAATTAACTAATGTAGAAGTTAAATGTATAAACGTAAAAAAAATAAAACAA…	16S rRNA (guanine(527)-N(7))-methyltransferase RsmG	Candidatus Karelsulcia muelleri	8.1E-103	WP_274096016	rsmG;rsmG;rsmG;rsmG;rsmG;rsmG;rsmG;rsmG;rsmG;rsmG;rsmG;rsmG;rsmG;rsmG;rsmG;rsmG;rsmG;rsmG;rsmG;rsmG;rsmG;rsmG;rsmG;rsmG;rsmG;rsmG;rsmG	GO:0070043-IEA;GO:0005737-IEA;GO:0008649-IEA;GO:0070476-IEA;GO:0005829-IEA;GO:0006364-IEA;GO:0031167-IEA;GO:0008168-IEA;GO:0032259-IEA	rRNA (guanine-N7-)-methyltransferase activity-IEA;cytoplasm-IEA;rRNA methyltransferase activity-IEA;rRNA (guanine-N7)-methylation-IEA;cytosol-IEA;rRNA processing-IEA;rRNA methylation-IEA;methyltransferase activity-IEA;methylation-IEA	GO:0005829;GO:0006364;GO:0070043	cytosol;rRNA processing;rRNA (guanine-N7-)-methyltransferase activity	EC:2.1.1	Transferring one-carbon groups	IPR029063;IPR003682;IPR003682;IPR003682;IPR029063	S-adenosyl-L-methionine-dependent methyltransferase superfamily;rRNA small subunit methyltransferase G;rRNA small subunit methyltransferase G;rRNA small subunit methyltransferase G;S-adenosyl-L-methionine-dependent methyltransferase superfamily	G3DSA:3.40.50.150 (GENE3D);PF02527 (PFAM);PTHR31760 (PANTHER);MF_00074 (HAMAP);SSF53335 (SUPERFAMILY)	;GO:0005737/GO:0006364/GO:0008649;GO:0005737/GO:0006364/GO:0008649/GO:0070043/GO:0005829;GO:0005737/GO:0006364/GO:0008649;	;cytoplasm/rRNA processing/rRNA methyltransferase activity;cytoplasm/rRNA processing/rRNA methyltransferase activity/rRNA (guanine-N7-)-methyltransferase activity/cytosol;cytoplasm/rRNA processing/rRNA methyltransferase activity;
Karelsulcia-PENLEP_start_81278_stop_82009_strand_1_hypothetical	732	ATGAATTATTTCTTGTTATCCAATATAATTAAAAAAGTGAAATCATCTAAAACATTAATAATGGCTGAACAAGCTAAAAAATTAAAAAAATTAGGATATAATGTTAGAAATTTAAGTATTGGAGAACCTGATTTTTATACTCAGAATTTTGTTTTAATAGCTGCTACAAAAACTATAGCGGAAGTAATTCTTCATGCTCATTACTGGGTATTTTGTAATTCTAAATTAAAACCCAAGGTGAATGTTTCTTCTTTAGAAGACTTAGAAGTAATAGTAAATATTTGTACAAATAATAACAAGATAATAATACTTGCAGCTGAAATCTCTGCTGACCAAGATAATATTATAATTTGTTTAGAATTTGCTGATAAAATAGTAACATTAAGTGTAAACTATAAA…	pyridoxal phosphate-dependent aminotransferase	Candidatus Karelsulcia muelleri	1.5E-64	WP_274662171	aspC;aspC;aspC;aspC;aspC;aspC;aspC;aspC;aspC;aspC;aspC;aspC;aspC;aspC;aspC	GO:0030170-IEA;GO:0003824-IEA;GO:0009058-IEA;GO:0008483-IEA;GO:0006520-IEA	pyridoxal phosphate binding-IEA;catalytic activity-IEA;biosynthetic process-IEA;transaminase activity-IEA;amino acid metabolic process-IEA					IPR015422;IPR015424	Pyridoxal phosphate-dependent transferase, small domain;Pyridoxal phosphate-dependent transferase	G3DSA:3.90.1150.10 (GENE3D);SSF53383 (SUPERFAMILY)	;	;
Karelsulcia-PENLEP_start_82030_stop_82209_strand_1_hypothetical	180	ATGGCACATCCAAAGAAAAGAAAATCTAAATCTAAAACACTAAAAAGAAGAAATAGCCAAAAGATCAAGATTCTTAACTTATATAAAGAGAAAATTAGTAAAAAAATTCATGTATATCATAGAGGACTTTTAATTGATAAAACTCTTTATTATAAAGGGCGAGTCTTTCAAATGAAATGA	50S ribosomal protein L32	Candidatus Karelsulcia muelleri	1.8E-30	WP_158380382				GO:0003735;GO:0006412;GO:0015934	structural constituent of ribosome;translation;large ribosomal subunit			IPR002677;IPR002677;IPR002677;IPR011332	Large ribosomal subunit protein bL32;Large ribosomal subunit protein bL32;Large ribosomal subunit protein bL32;Zinc-binding ribosomal protein	PF01783 (PFAM);TIGR01031 (NCBIFAM);MF_00340 (HAMAP);SSF57829 (SUPERFAMILY)	GO:0003735/GO:0015934/GO:0006412;GO:0003735/GO:0015934/GO:0006412;GO:0003735/GO:0015934/GO:0006412;GO:0006412	structural constituent of ribosome/large ribosomal subunit/translation;structural constituent of ribosome/large ribosomal subunit/translation;structural constituent of ribosome/large ribosomal subunit/translation;translation
Karelsulcia-PENLEP_start_82293_stop_83273_strand_-1_pdhB	981	ATGAAACAAATAAGTTTTAGAGAAGCCATTAAAGAAGCTATGAGTGAAGAAATGAGAAGAGACAAAAGTATTTATTTAATTGGAGAAGAAGTTGGAGTATATAATGGAGCATATAAAGCCTCTAAAGGTATGTTAGCAGAATTTGGAAAAAAAAGAGTTATAGATACTCCAATTTCAGAACTAGGGTTTTCAGGACTAGGAATAGGTTCTGCACTAAATGGGTGTAGGCCAATTATTGAATTTATGACTTTTAACTTTTCTTTAGTTGCAATAGATCAAATAATAAATAATGCTGCTAAAATACGCCAAATGAGTGGAGGACAATGGGAAATACCAATAGTATTTCGAGGGCCTACTGGCTTTGCTGGACAATTAGGTGCTACACATTCACAATCTTTA…	pyruvate dehydrogenase complex E1 component subunit beta	Candidatus Karelsulcia muelleri	5.8E-222	WP_274096020	DMIN_02070;acoB;DMIN_02070;acoB;acoB;acoB	GO:0016491-IEA;GO:0004739-IEA	oxidoreductase activity-IEA;pyruvate dehydrogenase (acetyl-transferring) activity-IEA	GO:0004739	pyruvate dehydrogenase (acetyl-transferring) activity	EC:1.2.4.1	pyruvate dehydrogenase (acetyl-transferring)	noIPR;noIPR;noIPR;noIPR;IPR009014;IPR033248;IPR005475;noIPR;noIPR;noIPR;IPR029061;IPR009014	Methylthiotransferase, N-terminal;Methylthiotransferase, N-terminal;Methylthiotransferase, N-terminal;Methylthiotransferase, N-terminal;Transketolase C-terminal/Pyruvate-ferredoxin oxidoreductase domain II;Transketolase, C-terminal domain;Transketolase-like, pyrimidine-binding domain;Transketolase-like, pyrimidine-binding domain;Transketolase-like, pyrimidine-binding domain;Transketolase-like, py…	G3DSA:3.40.50.920:FF:000001 (FUNFAM);G3DSA:3.40.50.970:FF:000001 (FUNFAM);NF008854 (NCBIFAM);G3DSA:3.40.50.970 (GENE3D);G3DSA:3.40.50.920 (GENE3D);PF02780 (PFAM);PF02779 (PFAM);NF006667 (NCBIFAM);PTHR43257 (PANTHER);cd07036 (CDD);SSF52518 (SUPERFAMILY);SSF52922 (SUPERFAMILY)	;;;;;;;;;;;	;;;;;;;;;;;
Karelsulcia-PENLEP_start_83322_stop_84257_strand_-1_sigA	936	ATGTCTAAAGAAAAAACAAAACAAATGACAAAAATACCAACCAATAAATTATACCAAAATTTAGATGAAGAAACTCTTGAAAAATATTTAGATGAAATAGGAACAATTCAATTATTATCAAATAAAGAAGAAATAATTTTGGCTAGAAAAATCAGAAGGGGCTATCACGAGAAGGCAACTCAATATGAAAAAAAAATAGCGAAAAAATGTATTGATCTCTTAATAAAATCAAACCTTCGTTTTGTTGTTTCTATAGCGAAAAAATATCAAAACCAAGGCTTGAGTTTTAGTGATTTAATCAATGAAGGAAATCTGGGATTAATAAAAGGAATATGTAGATTTGATGAACGAAAAGGATACAAATGCATTTCATATTGCGTTTGGTGGATTAGACAATCT…	RNA polymerase sigma factor RpoD/SigA	Candidatus Karelsulcia muelleri	3.6E-201	WP_274096076	C9I73_137;C9I73_137;C9I73_137;C9I73_137;C9I73_137;C9I73_137	GO:0016987-IEA;GO:0003677-IEA;GO:0003700-IEA;GO:2000142-IEA;GO:0006352-IEA;GO:0006355-IEA	sigma factor activity-IEA;DNA binding-IEA;DNA-binding transcription factor activity-IEA;regulation of DNA-templated transcription initiation-IEA;DNA-templated transcription initiation-IEA;regulation of DNA-templated transcription-IEA	GO:0003677;GO:0006352;GO:0006355;GO:0016987	DNA binding;DNA-templated transcription initiation;regulation of DNA-templated transcription;sigma factor activity			IPR000943;IPR036388;IPR036388;IPR007624;IPR014284;IPR007627;IPR007630;IPR009042;noIPR;IPR050239;noIPR;IPR013324;IPR013325;IPR013324	RNA polymerase sigma-70;Winged helix-like DNA-binding domain superfamily;Winged helix-like DNA-binding domain superfamily;RNA polymerase sigma-70 region 3;RNA polymerase sigma-70-like domain;RNA polymerase sigma-70 region 2;RNA polymerase sigma-70 region 4;RNA polymerase sigma-70 region 1.2;RNA polymerase sigma-70 region 1.2;Sigma-70 factor family, RNA polymerase initiation factors;Sigma-70 facto…	PR00046 (PRINTS);G3DSA:1.10.10.10 (GENE3D);G3DSA:1.10.10.10 (GENE3D);PF04539 (PFAM);TIGR02937 (NCBIFAM);PF04542 (PFAM);PF04545 (PFAM);PF00140 (PFAM);G3DSA:1.10.601.10 (GENE3D);PTHR30603 (PANTHER);cd06171 (CDD);SSF88659 (SUPERFAMILY);SSF88946 (SUPERFAMILY);SSF88659 (SUPERFAMILY)	GO:0003700/GO:0006352/GO:0006355;;;GO:0003700/GO:0006352/GO:0006355;GO:0003700/GO:0006352/GO:0006355;GO:0003700/GO:0006352/GO:0006355;GO:0003700/GO:0006352/GO:0006355;GO:0003700/GO:0006352/GO:0006355/GO:0016987/GO:0003677;;;;;GO:0003700/GO:0006352/GO:0006355;	DNA-binding transcription factor activity/DNA-templated transcription initiation/regulation of DNA-templated transcription;;;DNA-binding transcription factor activity/DNA-templated transcription initiation/regulation of DNA-templated transcription;DNA-binding transcription factor activity/DNA-templated transcription initiation/regulation of DNA-templated transcription;DNA-binding transcription fa…
Karelsulcia-PENLEP_start_84257_stop_86353_strand_-1_pnp	2097	ATGAGAAAACAATTAATAAAAGAAACAATATTTTTAAATGATGGAAAATATATAACTCTTGAAACTGGCCAATTAGCAAAACAAGCTGATGGCTCAATTCTAATAAGAATGGGAAATACAATTTTATTGGCTACAGTTGTCATTTCAAAAGAAGAAAAAGAAGGTGTAAATTTTCTACCACTTACAATAGATTATAGAGAAAAATATTCTGCGATCGGTAAAATTCCGGGTGGATATCTTAAAAGAGAAGGCCGCCACACAGAAGAAGAAATAATGACGATGAGACTAATTGATCGTGTATTACGACCAATTTTTCCAAAATACTTCTACAAAGATATTCAAATCCTGATTTCTCTTTTATCTTATGATAAAAGGATATTACCAGATGTTTTAGCATGC…	polyribonucleotide nucleotidyltransferase	Candidatus Karelsulcia muelleri	0.0E0	WP_274096022	pnp;pnp;pnp;pnp;pnp;pnp;pnp;pnp;pnp;pnp;pnp;pnp;pnp;pnp;pnp;pnp;pnp;pnp;pnp;pnp;pnp;pnp	GO:0000287-IEA;GO:0016779-IEA;GO:0005737-IEA;GO:0003723-IEA;GO:0000175-IEA;GO:0046872-IEA;GO:0006396-IEA;GO:0005829-IEA;GO:0006401-IEA;GO:0004654-IEA;GO:0006402-IEA	magnesium ion binding-IEA;nucleotidyltransferase activity-IEA;cytoplasm-IEA;RNA binding-IEA;3'-5'-RNA exonuclease activity-IEA;metal ion binding-IEA;RNA processing-IEA;cytosol-IEA;RNA catabolic process-IEA;polyribonucleotide nucleotidyltransferase activity-IEA;mRNA catabolic process-IEA	GO:0000175;GO:0003723;GO:0004654;GO:0005829;GO:0006396;GO:0006402	3'-5'-RNA exonuclease activity;RNA binding;polyribonucleotide nucleotidyltransferase activity;cytosol;RNA processing;mRNA catabolic process	EC:3.1.13;EC:3.1.15;EC:2.7.7.8	Acting on ester bonds;Acting on ester bonds;polyribonucleotide nucleotidyltransferase	noIPR;noIPR;IPR015847;IPR036612;IPR001247;IPR012340;IPR012162;IPR003029;IPR027408;IPR027408;IPR012162;IPR015848;IPR004088;noIPR;IPR012162;IPR003029;noIPR;IPR012162;noIPR;noIPR;noIPR;IPR020568;IPR020568;IPR036345;IPR012340;IPR036612;IPR036345	Aminoacyl-tRNA synthetase, class I, anticodon-binding superfamily;Aminoacyl-tRNA synthetase, class I, anticodon-binding superfamily;Exoribonuclease, phosphorolytic domain 2;K Homology domain, type 1 superfamily;Exoribonuclease, phosphorolytic domain 1;Nucleic acid-binding, OB-fold;Polyribonucleotide nucleotidyltransferase;S1 domain;PNPase/RNase PH domain superfamily;PNPase/RNase PH domain superfa…	G3DSA:3.30.1370.10:FF:000001 (FUNFAM);G3DSA:3.30.230.70:FF:000001 (FUNFAM);PF03725 (PFAM);G3DSA:3.30.1370.10 (GENE3D);PF01138 (PFAM);G3DSA:2.40.50.140 (GENE3D);TIGR03591 (NCBIFAM);PF00575 (PFAM);G3DSA:3.30.230.70 (GENE3D);G3DSA:3.30.230.70 (GENE3D);PIRSF005499 (PIRSF);PF03726 (PFAM);PF00013 (PFAM);NF008805 (NCBIFAM);PTHR11252 (PANTHER);PS50126 (PROSITE_PROFILES);PS50084 (PROSITE_PROFILES);MF_0159…	;;;GO:0003723;;;GO:0003723/GO:0004654/GO:0006402;GO:0003676;;;GO:0003723/GO:0004654/GO:0006402;GO:0006396/GO:0003723;GO:0003723;;GO:0003723/GO:0004654/GO:0006402/GO:0005829/GO:0006401/GO:0000175/GO:0004654;GO:0003676;;GO:0003723/GO:0004654/GO:0006402;;;;;;;;GO:0003723;	;;;RNA binding;;;RNA binding/polyribonucleotide nucleotidyltransferase activity/mRNA catabolic process;nucleic acid binding;;;RNA binding/polyribonucleotide nucleotidyltransferase activity/mRNA catabolic process;RNA processing/RNA binding;RNA binding;;RNA binding/polyribonucleotide nucleotidyltransferase activity/mRNA catabolic process/cytosol/RNA catabolic process/3'-5'-RNA exonuclease activity/…
Karelsulcia-PENLEP_start_86363_stop_86551_strand_-1_hypothetical	189	ATGTTCTTAAAAACAAAGAATCTCAAATTAGATACTGGTTCAAATATAGCACAACTATTCTACTTAAATAAAAAGATAAAAAAAATGAAGAATCATTTAAAACACAATAAACATGATTATAATACTTATAGATTTTTACTTAAAAAAGTTAGTAAAAAAAAACAACTTATTAAATTATTGCTAAAATAA	30S ribosomal protein S15	Candidatus Karelsulcia muelleri	8.4E-26	WP_158380378	rpsO;rpsO;rpsO;rpsO;rpsO;rpsO;rpsO;rpsO;rpsO;rpsO;rpsO;rpsO;rpsO;rpsO;rpsO;rpsO;rpsO;rpsO;rpsO;rpsO;rpsO;rpsO;rpsO;rpsO;rpsO;rpsO;rpsO;rpsO;rpsO;rpsO;rpsO;rpsO;rpsO	GO:0005737-IEA;GO:0003735-IEA;GO:0022627-IEA;GO:1990904-IEA;GO:0005840-IEA;GO:0019843-IEA;GO:0006412-IEA	cytoplasm-IEA;structural constituent of ribosome-IEA;cytosolic small ribosomal subunit-IEA;ribonucleoprotein complex-IEA;ribosome-IEA;rRNA binding-IEA;translation-IEA	GO:0003735;GO:0005840;GO:0006412	structural constituent of ribosome;ribosome;translation			IPR000589;noIPR;IPR009068	Small ribosomal subunit protein uS15;Small ribosomal subunit protein uS15;uS15/NS1, RNA-binding domain superfamily	PF00312 (PFAM);G3DSA:1.10.287.10 (GENE3D);SSF47060 (SUPERFAMILY)	GO:0003735/GO:0005840/GO:0006412;;	structural constituent of ribosome/ribosome/translation;;
Karelsulcia-PENLEP_start_86641_stop_86892_strand_1_rpmE2	252	ATGAAAAAAGGAATACATCCAAAAAATTATAGAGTTGTAGTCTTTCAAGATATAGCAAGCAAAAAGCAAATATTTTGTAAATCCACAGTAGAAACTAAATATGTTATAAAAATTAAAAATAAAGTTTATCCTTTATTTAAAATGGAGGTTTCGAGCTTCTCGCATCCAACTTATATTGGTAAACTAAAATATCTGAATAAAGCTGGTAGAATAGAAAAGTTTCATGCTAGATATAAGGTGTTTCAAAGATAA	type B 50S ribosomal protein L31	Candidatus Karelsulcia muelleri	3.9E-47	WP_274096025	ASU30_118;ASU30_118;ASU30_118;ASU30_118	GO:0003735-IEA;GO:1990904-IEA;GO:0005840-IEA;GO:0006412-IEA	structural constituent of ribosome-IEA;ribonucleoprotein complex-IEA;ribosome-IEA;translation-IEA	GO:0003735;GO:0005840;GO:0006412	structural constituent of ribosome;ribosome;translation			IPR002150;noIPR;IPR002150;IPR002150;IPR042105;IPR034704	Large ribosomal subunit protein bL31 type A/B;Large ribosomal subunit protein bL31 type A/B;Large ribosomal subunit protein bL31 type A/B;Large ribosomal subunit protein bL31 type A/B;Large ribosomal subunit protein bL31 superfamily;Large ribosomal subunit protein bL28/bL31-like superfamily	PR01249 (PRINTS);NF002462 (NCBIFAM);TIGR00105 (NCBIFAM);PF01197 (PFAM);G3DSA:4.10.830.30 (GENE3D);SSF143800 (SUPERFAMILY)	GO:0003735/GO:0005840/GO:0006412;;GO:0003735/GO:0005840/GO:0006412;GO:0003735/GO:0005840/GO:0006412;;	structural constituent of ribosome/ribosome/translation;;structural constituent of ribosome/ribosome/translation;structural constituent of ribosome/ribosome/translation;;
Karelsulcia-PENLEP_start_86918_stop_87916_strand_-1_tsaD	999	ATGAAAAAAAAGAATTTAATTATTTTAGGTATCGATACATCTTGTGATGATACTTGTGCTTCCATTATAAAGAATAACACAGTGTTATCAAATATTGTAAGGACTCAAAAAATTCATAAAACATTTGGTGGCGTTGTACCTGAATTAGCATCCATTTTACATCTTAAGCATATAGTTTATGTAGTTAAGAATGCAATCTTAAAAGCCAAAATTACAAATAACGCTATTAATGCTATAGCGTTTACTAAATTCCCAGGCCTAATAGGTTCTTTATTAGTTGGCAGTGCTTTTGCCAAATCATTAGCTATGTGTTGGAAAATTCCTTTAATTTCTGTAAATCATATTCAAGCCCATATTCTAGCTAATTTTCTGAAAGGAGTACATGCTACTAAACCTAAT…	tRNA (adenosine(37)-N6)-threonylcarbamoyltransferase complex transferase subunit TsaD	Candidatus Karelsulcia muelleri	3.3E-222	WP_274096026	tsaD;tsaD;tsaD;tsaD;tsaD;tsaD;tsaD;tsaD;tsaD;tsaD;tsaD;tsaD;tsaD;tsaD;tsaD;tsaD;tsaD;tsaD;tsaD;tsaD	GO:0016746-IEA;GO:0005506-IEA;GO:0016747-IEA;GO:0005737-IEA;GO:0046872-IEA;GO:0008033-IEA;GO:0002949-IEA;GO:0006400-IEA;GO:0061711-IEA;GO:0070525-IEA	acyltransferase activity-IEA;iron ion binding-IEA;acyltransferase activity, transferring groups other than amino-acyl groups-IEA;cytoplasm-IEA;metal ion binding-IEA;tRNA processing-IEA;tRNA threonylcarbamoyladenosine modification-IEA;tRNA modification-IEA;N(6)-L-threonylcarbamoyladenine synthase activity-IEA;tRNA threonylcarbamoyladenosine metabolic process-IEA	GO:0002949	tRNA threonylcarbamoyladenosine modification			IPR017861;noIPR;noIPR;IPR000905;IPR017861;IPR022450;noIPR;IPR000905;IPR017860;IPR022450;IPR043129	Kae1/TsaD family;Kae1/TsaD family;Kae1/TsaD family;Gcp-like domain;Kae1/TsaD family;tRNA N6-adenosine threonylcarbamoyltransferase, TsaD;tRNA N6-adenosine threonylcarbamoyltransferase, TsaD;Gcp-like domain;Peptidase M22, conserved site;tRNA N6-adenosine threonylcarbamoyltransferase, TsaD;ATPase, nucleotide binding domain	PR00789 (PRINTS);G3DSA:3.30.420.40:FF:000012 (FUNFAM);G3DSA:3.30.420.40 (GENE3D);PF00814 (PFAM);TIGR00329 (NCBIFAM);TIGR03723 (NCBIFAM);G3DSA:3.30.420.40 (GENE3D);PTHR11735 (PANTHER);PS01016 (PROSITE_PATTERNS);MF_01445 (HAMAP);SSF53067 (SUPERFAMILY)	;;;;;GO:0002949;;;;GO:0002949;	;;;;;tRNA threonylcarbamoyladenosine modification;;;;tRNA threonylcarbamoyladenosine modification;
Karelsulcia-PENLEP_start_87961_stop_88335_strand_1_rpsL	375	ATGCCTACAATTCAACAATTAATAAAAAAGGGTAGAAAAAAAATAAAAAAAACAAGTAAATCTTTAGCCTTAAATAACTGTCCACAACGCAGAGGAATATGTCTTAGAGTATACACAACTACTCCTAAAAAACCTAATTCTGCGATGAGAAAAGTAGCAAGGGTACGTATAAGCAATGGAAAAGAAGTAAACGCCTATATTCCTGGTGAAGGACATAATCTTCAAGAACATTCAATAGTTTTGATAAGGGGAGGTAGGGTAAAAGATTTACCAGGGGTACGTTATCATATCATTAGAGGAGCTTTGGATACTTTAGGAGTTAAAGACAGAAAGAAATCCCGTTCAAAATATGGAACAAAACAGCAAAGTAAATAA	30S ribosomal protein S12	Candidatus Karelsulcia muelleri	5.1E-80	WP_158380376	rpsL;rpsL;rpsL;rpsL;rpsL;rpsL;rpsL;rpsL;rpsL;rpsL;rpsL;rpsL;rpsL;rpsL;rpsL;rpsL;rpsL;rpsL;rpsL;rpsL;rpsL;rpsL;rpsL;rpsL;rpsL;rpsL;rpsL;rpsL;rpsL;rpsL;rpsL;rpsL;rpsL;rpsL;rpsL	GO:0003735-IEA;GO:1990904-IEA;GO:0015935-IEA;GO:0005840-IEA;GO:0019843-IEA;GO:0000049-IEA;GO:0006412-IEA	structural constituent of ribosome-IEA;ribonucleoprotein complex-IEA;small ribosomal subunit-IEA;ribosome-IEA;rRNA binding-IEA;tRNA binding-IEA;translation-IEA	GO:0003735;GO:0006412;GO:0015935	structural constituent of ribosome;translation;small ribosomal subunit			IPR005679;noIPR;IPR006032;IPR006032;IPR005679;IPR012340;IPR006032;IPR006032;IPR005679;IPR005679;IPR012340	Ribosomal protein uS12, bacterial-type;Ribosomal protein uS12, bacterial-type;Small ribosomal subunit protein uS12;Small ribosomal subunit protein uS12;Ribosomal protein uS12, bacterial-type;Nucleic acid-binding, OB-fold;Small ribosomal subunit protein uS12;Small ribosomal subunit protein uS12;Ribosomal protein uS12, bacterial-type;Ribosomal protein uS12, bacterial-type;Nucleic acid-binding, OB-f…	PR01034 (PRINTS);G3DSA:2.40.50.140:FF:000001 (FUNFAM);PIRSF002133 (PIRSF);PF00164 (PFAM);TIGR00981 (NCBIFAM);G3DSA:2.40.50.140 (GENE3D);PTHR11652 (PANTHER);PS00055 (PROSITE_PATTERNS);MF_00403_B (HAMAP);cd03368 (CDD);SSF50249 (SUPERFAMILY)	GO:0003735/GO:0015935/GO:0006412;;GO:0003735/GO:0005840/GO:0006412;GO:0003735/GO:0005840/GO:0006412;GO:0003735/GO:0015935/GO:0006412;;GO:0003735/GO:0005840/GO:0006412;GO:0003735/GO:0005840/GO:0006412;GO:0003735/GO:0015935/GO:0006412;GO:0003735/GO:0015935/GO:0006412;	structural constituent of ribosome/small ribosomal subunit/translation;;structural constituent of ribosome/ribosome/translation;structural constituent of ribosome/ribosome/translation;structural constituent of ribosome/small ribosomal subunit/translation;;structural constituent of ribosome/ribosome/translation;structural constituent of ribosome/ribosome/translation;structural constituent of ribos…
Karelsulcia-PENLEP_start_88338_stop_88823_strand_1_rpsG	486	ATGAGAAAATTCAAAAAAAAACAAAGAATATACGAACCAGATAAAAAATTTAAAGAACCATTAGTTACAAGATTTGTTAATCATTTAATGAAACATGGAAAAAAACAATTAGCATATAGCATATTTTCTAAGTTTCTAGCTGAATTAGAAAAGATCTATAAAAAGAATAATAATAAAAAGAAAAAAGGCATAACAATTTGGAATAAAGCTTTAGAAAATGTTACTCCACAAATAGATATAAAAAGTAGACGAATAGGGGGGACAAAAATAAATATCCCAATTATTATACCAAAAAACTTACAATTAACTAAAGCTATTAAGTTACTTATTAATAGTTCTAAAGAAAGAAAAGAAAAAGCAATGTATAAGAAATTAGCAGTAGAAACATTAGCAGCTTAC…	30S ribosomal protein S7	Candidatus Karelsulcia muelleri	2.5E-98	WP_274096028				GO:0003735;GO:0006412;GO:0015935	structural constituent of ribosome;translation;small ribosomal subunit			IPR000235;IPR005717;IPR023798;IPR036823;IPR000235;IPR036823	Small ribosomal subunit protein uS7;Small ribosomal subunit protein uS7, bacterial/organellar-type;Small ribosomal subunit protein uS7 domain;Small ribosomal subunit protein uS7 domain superfamily;Small ribosomal subunit protein uS7;Small ribosomal subunit protein uS7 domain superfamily	PIRSF002122 (PIRSF);TIGR01029 (NCBIFAM);PF00177 (PFAM);G3DSA:1.10.455.10 (GENE3D);PTHR11205 (PANTHER);SSF47973 (SUPERFAMILY)	GO:0006412;GO:0003735/GO:0015935/GO:0006412;;;GO:0006412;	translation;structural constituent of ribosome/small ribosomal subunit/translation;;;translation;
Karelsulcia-PENLEP_start_88836_stop_90920_strand_1_fusA	2085	ATGGTAAGCAAGTTAAAATATACAAGAAATATTGGATTCGCAGCTCATATTGATGCTGGTAAAACTACTACGACAGAAAGAATCTTATTCTATACTGGAATAAATCATAAACTTGGAGAAGTTCATGATGGCACAGCTACTATGGATTGGATGGAACAAGAACAAGAACGAGGAATTACCATAACTTCAGCTGCTACACGTTGTGAATGGCAAAATAATGATAAAATCTATAAAATTAACATTATAGATACACCAGGTCATGTAGATTTTACGGTGGAAGTTGAAAGATCGTTAAGAATATTAGATGGCTTGGTGATTTTATTTAGTGCTGTTGATGGTGTTGAACCACAATCAGAAAATATTTGGTTACAAGCTGACAAATATAAAGTTCCAAGAATT…	elongation factor G	Candidatus Karelsulcia muelleri	0.0E0	WP_158380374	fusA;fusA;fusA;fusA;fusA;fusA;fusA;fusA;fusA;fusA;fusA;fusA;fusA;fusA;fusA;fusA;fusA;fusA;fusA;fusA;fusA;fusA;fusA;fusA;fusA;fusA;fusA;fusA;fusA;fusA;fusA;fusA;fusA;fusA;fusA;fusA	GO:0005525-IEA;GO:0005737-IEA;GO:0003746-IEA;GO:0003924-IEA;GO:0032790-IEA;GO:0006414-IEA;GO:0016787-IEA;GO:0006412-IEA	GTP binding-IEA;cytoplasm-IEA;translation elongation factor activity-IEA;GTPase activity-IEA;ribosome disassembly-IEA;translational elongation-IEA;hydrolase activity-IEA;translation-IEA	GO:0003746;GO:0003924;GO:0005525;GO:0006414;GO:0032790	translation elongation factor activity;GTPase activity;GTP binding;translational elongation;ribosome disassembly	EC:3.6.1.15	nucleoside-triphosphate phosphatase	IPR000795;noIPR;noIPR;noIPR;noIPR;noIPR;noIPR;noIPR;noIPR;IPR000795;IPR027417;IPR005517;IPR004161;IPR041095;IPR014721;IPR005225;IPR004540;IPR000640;noIPR;noIPR;IPR031157;IPR000795;IPR004540;IPR009022;IPR047872;IPR035649;noIPR;noIPR;IPR035647;IPR027417;IPR009000;IPR020568;IPR035647	Translational (tr)-type GTP-binding domain;Translational (tr)-type GTP-binding domain;Translational (tr)-type GTP-binding domain;Translational (tr)-type GTP-binding domain;Translational (tr)-type GTP-binding domain;Translational (tr)-type GTP-binding domain;Translational (tr)-type GTP-binding domain;Translational (tr)-type GTP-binding domain;Translational (tr)-type GTP-binding domain;Translationa…	PR00315 (PRINTS);G3DSA:3.40.50.300:FF:000029 (FUNFAM);G3DSA:2.40.30.10:FF:000006 (FUNFAM);G3DSA:3.30.70.870:FF:000001 (FUNFAM);G3DSA:3.30.70.240:FF:000001 (FUNFAM);G3DSA:3.30.230.10:FF:000003 (FUNFAM);G3DSA:3.30.70.240 (GENE3D);NF009381 (NCBIFAM);G3DSA:2.40.30.10 (GENE3D);PF00009 (PFAM);G3DSA:3.40.50.300 (GENE3D);PF03764 (PFAM);PF03144 (PFAM);PF14492 (PFAM);G3DSA:3.30.230.10 (GENE3D);TIGR00231 (N…	GO:0003924/GO:0005525;;;;;;;;;GO:0003924/GO:0005525;;GO:0005525;GO:0005525;;;GO:0005525;GO:0006414/GO:0003746/GO:0005525;;;GO:0032790;;GO:0003924/GO:0005525;GO:0006414/GO:0003746/GO:0005525;;GO:0003746;;;;;;;;	GTPase activity/GTP binding;;;;;;;;;GTPase activity/GTP binding;;GTP binding;GTP binding;;;GTP binding;translational elongation/translation elongation factor activity/GTP binding;;;ribosome disassembly;;GTPase activity/GTP binding;translational elongation/translation elongation factor activity/GTP binding;;translation elongation factor activity;;;;;;;;
Karelsulcia-PENLEP_start_90930_stop_91226_strand_1_rpsJ	297	TTGAATTATAAAATTAAAATAAAAGCATTTGACGGGTTTGTATTAAACATATCAGGAATACAAATAATGAATTACATTTCAAAGAACAATATAAAAGGAAAGGGACCAATTCCTTTACCCACTAAAAAAAAAATATATACAATATTAAGATCTCCGCATGTCCATAAAAAATCAAGAGAACAATTTAAATTGTACATCCATCAAAGATTTTTCTTTGTATATAATGTAAAATACAATGTTTTAAAAAAAATTTATATCCCTAGTTGTGTGAAATTAGAAATAACCAAAATATGTTAG	30S ribosomal protein S10	Candidatus Karelsulcia muelleri	3.1E-60	WP_158380373	rpsJ;rpsJ;rpsJ;rpsJ;rpsJ	GO:0003735-IEA;GO:1990904-IEA;GO:0005840-IEA;GO:0000049-IEA;GO:0006412-IEA	structural constituent of ribosome-IEA;ribonucleoprotein complex-IEA;ribosome-IEA;tRNA binding-IEA;translation-IEA	GO:0003735;GO:0005840;GO:0006412	structural constituent of ribosome;ribosome;translation			IPR001848;IPR036838;noIPR;IPR001848;IPR027486;IPR001848;IPR001848;IPR036838	Small ribosomal subunit protein uS10;Small ribosomal subunit protein uS10 domain superfamily;Small ribosomal subunit protein uS10 domain superfamily;Small ribosomal subunit protein uS10;Small ribosomal subunit protein uS10 domain;Small ribosomal subunit protein uS10;Small ribosomal subunit protein uS10;Small ribosomal subunit protein uS10 domain superfamily	PR00971 (PRINTS);G3DSA:3.30.70.600 (GENE3D);NF001861 (NCBIFAM);TIGR01049 (NCBIFAM);PF00338 (PFAM);PTHR11700 (PANTHER);MF_00508 (HAMAP);SSF54999 (SUPERFAMILY)	GO:0003735/GO:0005840/GO:0006412;;;GO:0003735/GO:0005840/GO:0006412;;GO:0003735/GO:0005840/GO:0006412;GO:0003735/GO:0005840/GO:0006412;	structural constituent of ribosome/ribosome/translation;;;structural constituent of ribosome/ribosome/translation;;structural constituent of ribosome/ribosome/translation;structural constituent of ribosome/ribosome/translation;
Karelsulcia-PENLEP_start_91220_stop_91867_strand_1_rplC	648	ATGTTAGGGCTAATTGGCAAGAAGATATGTATGACTAGTTATTTTAACGAATTAGGTTACTGTATACCCTGTACAGTAATAAAAGCTGGACCTTGTACAGTCTTACAAAAAAAGAGTATAAAAAAAGATGGATATTCTTCTATTCAACTAGGGTATGAAGAAAAAAAAACGAAAAATACTAATAAACCTTTATTAGGCCATTTTAAGAAATTTAACTCATCTCCGAAGAAAAGAATATTTGAATTTGCAGGAAATTTTTTAAATGCTCCAGGAGATGTAATAAAAGTAGATTTATTTCAAGAAAATGATACTGTTGACATAGTGGGAATAGCTAAAGGTAAAGGCTTTCAAGGAGTTGTAAAACGTCATGGATTTTCCGGAGTTGGTGAAAAAACACAT…	50S ribosomal protein L3	Candidatus Karelsulcia muelleri	1.5E-146	WP_274096032	rplC;rplC;rplC;rplC;rplC;rplC	GO:0003735-IEA;GO:0022625-IEA;GO:1990904-IEA;GO:0019843-IEA;GO:0005840-IEA;GO:0006412-IEA	structural constituent of ribosome-IEA;cytosolic large ribosomal subunit-IEA;ribonucleoprotein complex-IEA;rRNA binding-IEA;ribosome-IEA;translation-IEA	GO:0003735;GO:0006412;GO:0022625	structural constituent of ribosome;translation;cytosolic large ribosomal subunit			noIPR;noIPR;IPR019927;noIPR;IPR000597;noIPR;IPR019927;IPR019927;IPR009000	Nucleic acid-binding, OB-fold;Nucleic acid-binding, OB-fold;Large ribosomal subunit protein uL3, bacterial/organelle-type;Large ribosomal subunit protein uL3, bacterial/organelle-type;Large ribosomal subunit protein uL3;Large ribosomal subunit protein uL3;Large ribosomal subunit protein uL3, bacterial/organelle-type;Large ribosomal subunit protein uL3, bacterial/organelle-type;Translation protein…	G3DSA:3.30.160.810:FF:000001 (FUNFAM);G3DSA:2.40.30.10:FF:000047 (FUNFAM);TIGR03625 (NCBIFAM);G3DSA:3.30.160.810 (GENE3D);PF00297 (PFAM);G3DSA:2.40.30.10 (GENE3D);PTHR11229 (PANTHER);MF_01325_B (HAMAP);SSF50447 (SUPERFAMILY)	;;GO:0003735/GO:0005840/GO:0006412;;GO:0003735/GO:0005840/GO:0006412;;GO:0003735/GO:0005840/GO:0006412/GO:0003735/GO:0022625;GO:0003735/GO:0005840/GO:0006412;	;;structural constituent of ribosome/ribosome/translation;;structural constituent of ribosome/ribosome/translation;;structural constituent of ribosome/ribosome/translation/structural constituent of ribosome/cytosolic large ribosomal subunit;structural constituent of ribosome/ribosome/translation;
Karelsulcia-PENLEP_start_91845_stop_92492_strand_1_rplD	648	ATGGTACTAGAAATTTTGAATAAAAAGGGTTTAAAAACTGGAAGACAAATAATATTTAATGAGAATTTGCTTGAAAAGAATATAAATCTAATAACTAAAAACCATATAATTTATTTAGAGCTTAAAAGATTTTTAGCAGCTCAAAGACAAGGAAGTCATAAAACTAAAGGAAGAAGTCAGATTAAAGGAAGTAATAAAAAAATTCAGAACCAAAAAGGAAGTGGGAATGCAAGAAAAGGAGATATAAAAAATCCTCTATTTGTTGGTGGTGGTAGAATTTTTGGTCCTGTTAAAAGAAAGTATAATTTAAAATTAAATAAAAAGATGAAAAAGATTGCTAGAAAAATTTTATTTTATGAAAAACTAAGAAATCAAAAAATTCAACTTATTGAAGATTTT…	50S ribosomal protein L4	Candidatus Karelsulcia muelleri	1.6E-125	WP_274096033	rplD;rplD;rplD;rplD;rplD;rplD;rplD;rplD;rplD;rplD;rplD;rplD;rplD;rplD;rplD	GO:0003735-IEA;GO:1990904-IEA;GO:0019843-IEA;GO:0005840-IEA;GO:0006412-IEA	structural constituent of ribosome-IEA;ribonucleoprotein complex-IEA;rRNA binding-IEA;ribosome-IEA;translation-IEA	GO:0003735;GO:0005840;GO:0006412	structural constituent of ribosome;ribosome;translation			IPR013005;IPR002136;IPR023574;IPR013005;IPR013005;IPR023574	Large ribosomal subunit protein uL4-like;Large ribosomal subunit protein uL4;Large ribosomal subunit protein uL4 domain superfamily;Large ribosomal subunit protein uL4-like;Large ribosomal subunit protein uL4-like;Large ribosomal subunit protein uL4 domain superfamily	TIGR03953 (NCBIFAM);PF00573 (PFAM);G3DSA:3.40.1370.10 (GENE3D);PTHR10746 (PANTHER);MF_01328_B (HAMAP);SSF52166 (SUPERFAMILY)	;GO:0003735/GO:0005840/GO:0006412;GO:0003735/GO:0005840/GO:0006412;GO:0003735;;GO:0003735/GO:0005840/GO:0006412	;structural constituent of ribosome/ribosome/translation;structural constituent of ribosome/ribosome/translation;structural constituent of ribosome;;structural constituent of ribosome/ribosome/translation
Karelsulcia-PENLEP_start_92507_stop_92824_strand_1_hypothetical	318	GTGAGTGAAAATAAAAAAAAACTCTGTTTTTACAAGGAATATATAAAGAAAACCTTAAGTAAAAAAATAAAACCAATTATAACTGAAAAAGCTATATATTGTAACATATCAAATAATTATTATACTTTTTTATTTCCGATTTATTTTAATAAAAAAGATATTTCAAAATATTTAAATAGAGTTTATAGAATAAAGATAACCAATTTACATACTAATATTTATTATAAAAAAAATATTAATAAAAGAATATTCAAAAAAACTTTTGCAGGAAAAAAACAAAAATTTAAAAAGGCTTGTTTTCAAGTAAAATATTTTTAA	50S ribosomal protein L23	Candidatus Karelsulcia muelleri	1.0E-59	WP_158380370	rplW;rplW;rplW;rplW;rplW;ASU30_125;SMGWSS_224;SMGWSS_224;ASU30_125;rplW;rplW;SMGWSS_224;SMGWSS_224;rplW;rplW;rplW;ASU30_125;rplW;rplW;rplW;rplW;rplW;rplW;rplW	GO:0003735-IEA;GO:1990904-IEA;GO:0005840-IEA;GO:0019843-IEA;GO:0006412-IEA	structural constituent of ribosome-IEA;ribonucleoprotein complex-IEA;ribosome-IEA;rRNA binding-IEA;translation-IEA	GO:0003735;GO:0005840;GO:0006412;GO:1990904	structural constituent of ribosome;ribosome;translation;ribonucleoprotein complex
Karelsulcia-PENLEP_start_92826_stop_93653_strand_1_rplB	828	ATGCCAATTAATATAAAAAAACCCATTACGCCAAGTCAAAGGTTTCAGATATTAAATAAATTTGCTGAAATAACAAAAAAAAAACCCGAAAAAAGTCTTGTTTTTGGGCTTTCTAAAAAAGGAGGAAGAAATAATACTGGAAAAATTACTATGAAATATATCGGAGGAGGACATAAAAAAAAATATAGAATTATAGATTTTAAAAGAAAAAAAATGGGAATTCCTGCTCTAGTTAAATCTATAGAATATGATCCAAATAGATCTTGTTTTATTTCACTTTTACATTATCTAGATGGTGAGAAACAATATATTTTATCGATTAAAGGACTTACCGTAGGCAAAAAAATATTATCTGATGAAATTACGAAACCAAAAATAGGAAATGCTATGTTCTTAAAA…	50S ribosomal protein L2	Candidatus Karelsulcia muelleri	3.6E-186	WP_274372296	rplB;rplB;rplB;rplB;rplB;rplB;rplB;rplB;rplB;rplB;rplB;rplB;rplB;rplB;rplB;rplB;rplB;rplB;rplB;rplB;rplB;rplB;rplB;rplB;rplB;rplB;rplB	GO:0003723-IEA;GO:0003735-IEA;GO:0002181-IEA;GO:1990904-IEA;GO:0016740-IEA;GO:0015934-IEA;GO:0005840-IEA;GO:0019843-IEA;GO:0006412-IEA	RNA binding-IEA;structural constituent of ribosome-IEA;cytoplasmic translation-IEA;ribonucleoprotein complex-IEA;transferase activity-IEA;large ribosomal subunit-IEA;ribosome-IEA;rRNA binding-IEA;translation-IEA	GO:0002181;GO:0003723;GO:0003735;GO:0015934;GO:0016740	cytoplasmic translation;RNA binding;structural constituent of ribosome;large ribosomal subunit;transferase activity	EC:2	Transferases	noIPR;noIPR;noIPR;IPR014726;IPR014722;IPR012340;IPR005880;IPR022669;IPR002171;IPR022666;IPR002171;IPR005880;IPR012340;IPR008991	EF-G domain III/V-like;EF-G domain III/V-like;EF-G domain III/V-like;Large ribosomal subunit protein uL2, domain 3;Large ribosomal subunit protein uL2, domain 2;Nucleic acid-binding, OB-fold;Large ribosomal subunit protein uL2, bacterial/organellar-type;Large ribosomal subunit protein uL2, C-terminal;Large ribosomal subunit protein uL2;Large ribosomal subunit protein uL2, RNA-binding domain;Large…	G3DSA:2.40.50.140:FF:000003 (FUNFAM);G3DSA:4.10.950.10:FF:000001 (FUNFAM);G3DSA:2.30.30.30:FF:000001 (FUNFAM);G3DSA:4.10.950.10 (GENE3D);G3DSA:2.30.30.30 (GENE3D);G3DSA:2.40.50.140 (GENE3D);TIGR01171 (NCBIFAM);PF03947 (PFAM);PIRSF002158 (PIRSF);PF00181 (PFAM);PTHR13691 (PANTHER);MF_01320_B (HAMAP);SSF50249 (SUPERFAMILY);SSF50104 (SUPERFAMILY)	;;;;;;GO:0016740/GO:0003735/GO:0006412/GO:0015934/GO:0003723;GO:0003735/GO:0005840/GO:0006412;GO:0003735/GO:0005840/GO:0006412;GO:0003735/GO:0005840/GO:0006412;GO:0003735/GO:0005840/GO:0006412/GO:0003735/GO:0002181/GO:0003723;GO:0016740/GO:0003735/GO:0006412/GO:0015934/GO:0003723;;	;;;;;;transferase activity/structural constituent of ribosome/translation/large ribosomal subunit/RNA binding;structural constituent of ribosome/ribosome/translation;structural constituent of ribosome/ribosome/translation;structural constituent of ribosome/ribosome/translation;structural constituent of ribosome/ribosome/translation/structural constituent of ribosome/cytoplasmic translation/RNA bi…
Karelsulcia-PENLEP_start_93665_stop_93973_strand_1_rpsS	309	ATGCCACGTTCATTGAAAAAAGGGCCATTTGTTAATTACAAATTGATTAAAAAAATTGTAATAAACAATAGATTAAAAACAAAGAAAATAATAAAGACTTGGTCAAGATCTTCAACAATAACTCCAGAATTTATAGGAAATTCCATTGCAGTTCATAATGGTAAAAAATTCATTACAATTTATATTTCAGAAAATATGGTGGGACATAAATTAGGAGAATTTTCTCCTACTAGAAATTTTCGTAGTCATTCTGGAGCTAAAAAAATACAAAAAAGTTTGCCTTTAACAAAAAAACCAAGGAATGCTTAA	30S ribosomal protein S19	Candidatus Karelsulcia muelleri	2.5E-63	WP_274096036	rpsS;rpsS;rpsS;rpsS;rpsS;rpsS;rpsS;rpsS;rpsS;rpsS;rpsS;rpsS;rpsS;rpsS;rpsS;rpsS;rpsS;rpsS;rpsS;rpsS;rpsS;rpsS;rpsS;rpsS;rpsS;rpsS;rpsS;rpsS;rpsS;rpsS;rpsS;rpsS;rpsS;rpsS;rpsS;rpsS	GO:0003723-IEA;GO:0005737-IEA;GO:0003735-IEA;GO:1990904-IEA;GO:0015935-IEA;GO:0000028-IEA;GO:0005840-IEA;GO:0019843-IEA;GO:0006412-IEA	RNA binding-IEA;cytoplasm-IEA;structural constituent of ribosome-IEA;ribonucleoprotein complex-IEA;small ribosomal subunit-IEA;ribosomal small subunit assembly-IEA;ribosome-IEA;rRNA binding-IEA;translation-IEA	GO:0000028;GO:0003723;GO:0003735;GO:0006412;GO:0015935	ribosomal small subunit assembly;RNA binding;structural constituent of ribosome;translation;small ribosomal subunit			IPR002222;noIPR;IPR002222;IPR023575;IPR005732;IPR002222;IPR002222;IPR020934;IPR002222;IPR023575	Small ribosomal subunit protein uS19;Small ribosomal subunit protein uS19;Small ribosomal subunit protein uS19;Small ribosomal subunit protein uS19, superfamily;Small ribosomal subunit protein uS19, bacterial-type;Small ribosomal subunit protein uS19;Small ribosomal subunit protein uS19;Small ribosomal subunit protein uS19, conserved site;Small ribosomal subunit protein uS19;Small ribosomal subun…	PR00975 (PRINTS);G3DSA:3.30.860.10:FF:000001 (FUNFAM);PIRSF002144 (PIRSF);G3DSA:3.30.860.10 (GENE3D);TIGR01050 (NCBIFAM);PF00203 (PFAM);PTHR11880 (PANTHER);PS00323 (PROSITE_PATTERNS);MF_00531 (HAMAP);SSF54570 (SUPERFAMILY)	GO:0003735/GO:0005840/GO:0006412;;GO:0003735/GO:0005840/GO:0006412;GO:0003735/GO:0005840/GO:0006412;GO:0003735/GO:0015935/GO:0006412;GO:0003735/GO:0005840/GO:0006412;GO:0003735/GO:0005840/GO:0006412/GO:0003735/GO:0000028;GO:0003723;GO:0003735/GO:0005840/GO:0006412;GO:0003735/GO:0005840/GO:0006412	structural constituent of ribosome/ribosome/translation;;structural constituent of ribosome/ribosome/translation;structural constituent of ribosome/ribosome/translation;structural constituent of ribosome/small ribosomal subunit/translation;structural constituent of ribosome/ribosome/translation;structural constituent of ribosome/ribosome/translation/structural constituent of ribosome/ribosomal sm…
Karelsulcia-PENLEP_start_93966_stop_94301_strand_1_hypothetical	336	ATGCTTAAAAAGTTGTATTATAAATCTAATAATATTAATTATTCCCAAATTAAGCTTAGAAAATTAATTAATATACTTAAATATAAAAATATTGAATACATAATAAATTTATTGGGAAATCTTAAAAATAAAGGAGCTATATTTTTAAAAAATATACTTTTAAATGCCTACAAGCAGAATTTTTATAAAATAGAATCACAAAAACAAAATGTATATCTAAAAAATATTATAATTAACAAAAGCATAATGTTTAAAAAAATTAGACCAGCACCTCAAGGTAGAGCTAATAAAATAAAAAAACAATTTTTTAAAATGATTGTGATACTTAAAAAATAA	uL22 family ribosomal protein	Candidatus Karelsulcia muelleri	6.9E-63	WP_274372294	rplV;rplV;rplV;rplV;rplV;rplV;rplV;rplV;rplV;rplV;rplV;rplV;rplV;rplV;rplV;rplV;rplV;rplV;rplV;rplV;rplV	GO:0003735-IEA;GO:0022625-IEA;GO:1990904-IEA;GO:0015934-IEA;GO:0005840-IEA;GO:0019843-IEA;GO:0006412-IEA	structural constituent of ribosome-IEA;cytosolic large ribosomal subunit-IEA;ribonucleoprotein complex-IEA;large ribosomal subunit-IEA;ribosome-IEA;rRNA binding-IEA;translation-IEA	GO:0003735;GO:0005840;GO:0006412	structural constituent of ribosome;ribosome;translation			IPR036394;IPR001063;IPR036394	Ribosomal protein uL22 superfamily;Large ribosomal subunit protein uL22;Ribosomal protein uL22 superfamily	G3DSA:3.90.470.10 (GENE3D);PF00237 (PFAM);SSF54843 (SUPERFAMILY)	GO:0003735/GO:0005840/GO:0006412;GO:0003735/GO:0005840/GO:0006412;GO:0003735/GO:0005840/GO:0006412	structural constituent of ribosome/ribosome/translation;structural constituent of ribosome/ribosome/translation;structural constituent of ribosome/ribosome/translation
Karelsulcia-PENLEP_start_94303_stop_95019_strand_1_rpsC	717	ATGGGACAAAAGGTTAATCCTATATCTAATAGACTAGGAATATCGAATTACTGGAAATCCAGATGGTATAGTGAAAATTTTAAGCAGCTGAAAGAAGATTTAGAAATACGAAAATATCTAAATATTAGATTAGCCAAAGGGTTTGTATCCTCTATATACATAGAAAGAACAAATACTAAAATTTGTATTACCATTTATTCTTCAAGACCTGCAATAATTATTGGAAAATTAGGAAATGAAATAGAAAAATTAAAACAAGGAATTAAGAAACTTTTAAAACAAGGAATTAAGAAGAAACAAATAAATATTAATATACTAGAAGTAAAGATCCCAGAAGTAGATGCTCTCTTAATTGCAAAAAACATTGCAAATCAAATTGAAAATAGGATATCTTATAAG…	30S ribosomal protein S3	Candidatus Karelsulcia muelleri	1.1E-150	WP_158380366	rpsC;rpsC;rpsC;rpsC;rpsC;rpsC;rpsC;rpsC;rpsC;rpsC;rpsC;rpsC;rpsC;rpsC;rpsC;rpsC;rpsC;rpsC;rpsC;rpsC;rpsC;rpsC;rpsC;rpsC	GO:0003723-IEA;GO:0003735-IEA;GO:0022627-IEA;GO:0003729-IEA;GO:1990904-IEA;GO:0005840-IEA;GO:0019843-IEA;GO:0006412-IEA	RNA binding-IEA;structural constituent of ribosome-IEA;cytosolic small ribosomal subunit-IEA;mRNA binding-IEA;ribonucleoprotein complex-IEA;ribosome-IEA;rRNA binding-IEA;translation-IEA	GO:0003723;GO:0003735;GO:0006412;GO:0022627	RNA binding;structural constituent of ribosome;translation;cytosolic small ribosomal subunit			noIPR;IPR036419;IPR005704;IPR015946;IPR004044;IPR001351;noIPR;IPR018280;IPR005704;IPR004044;noIPR;IPR009019;IPR036419	3-isopropylmalate dehydratase, swivel domain;Ribosomal protein S3, C-terminal domain superfamily;Small ribosomal subunit protein uS3, bacterial-type;K homology domain-like, alpha/beta;K Homology domain, type 2;Small ribosomal subunit protein uS3, C-terminal;Small ribosomal subunit protein uS3, C-terminal;Small ribosomal subunit protein uS3, conserved site;Small ribosomal subunit protein uS3, bact…	G3DSA:3.30.300.20:FF:000001 (FUNFAM);G3DSA:3.30.1140.32 (GENE3D);TIGR01009 (NCBIFAM);G3DSA:3.30.300.20 (GENE3D);PF07650 (PFAM);PF00189 (PFAM);PTHR11760 (PANTHER);PS00548 (PROSITE_PATTERNS);MF_01309_B (HAMAP);PS50823 (PROSITE_PROFILES);cd02412 (CDD);SSF54814 (SUPERFAMILY);SSF54821 (SUPERFAMILY)	;;GO:0003735/GO:0006412;;GO:0003723;GO:0003735/GO:0006412;GO:0003735/GO:0022627;;GO:0003735/GO:0006412;GO:0003723;;GO:0003723;	;;structural constituent of ribosome/translation;;RNA binding;structural constituent of ribosome/translation;structural constituent of ribosome/cytosolic small ribosomal subunit;;structural constituent of ribosome/translation;RNA binding;;RNA binding;
Karelsulcia-PENLEP_start_94991_stop_95395_strand_1_rplP	405	ATGTTAAAGCCAAAAAGAAAGAAATTTGAGAAACTCCAAAAAGGAAGAATAAAAGGATATGCTAAAAAAGGTACAAAACTTAACTTTGGTATATTTGGACTTAAGAATTTAGACACAGCTTGGCTTTCAGCTAGACAAATAGAAGCAGCTAGAATTGTTGCTACACGATATATGAAAAGACAAGGAACATTGTGGATAAATATATTTCCTAATAAGCCGATTACAAAAAAGCCTCAAGAAGTTAGAATGGGAAAAGGAAAAGGTGCTATAGACCATTGGGTAGCAGTGGTAAAACCTGGGAGAATTTTAATAGAAATAGATGGAGTAACTTTTGAAATAGGAAAAGAAGCCTTAAGATTAGCTGCTAATAAATTGCCAATAAGAACAAAATTAATTTGT…	50S ribosomal protein L16	Candidatus Karelsulcia muelleri	1.5E-88	WP_158380365				GO:0003735;GO:0006412;GO:0019843;GO:0022625	structural constituent of ribosome;translation;rRNA binding;cytosolic large ribosomal subunit			IPR000114;noIPR;IPR000114;IPR036920;IPR047873;IPR000114;IPR020798;IPR000114;IPR016180;IPR036920	Large ribosomal subunit protein uL16, bacterial-type;Large ribosomal subunit protein uL16, bacterial-type;Large ribosomal subunit protein uL16, bacterial-type;Large ribosomal subunit protein uL16 superfamily;Large ribosomal subunit protein uL16;Large ribosomal subunit protein uL16, bacterial-type;Large ribosomal subunit protein uL16, conserved site;Large ribosomal subunit protein uL16, bacterial-…	PR00060 (PRINTS);G3DSA:3.90.1170.10:FF:000001 (FUNFAM);TIGR01164 (NCBIFAM);G3DSA:3.90.1170.10 (GENE3D);PF00252 (PFAM);PTHR12220 (PANTHER);PS00701 (PROSITE_PATTERNS);MF_01342 (HAMAP);cd01433 (CDD);SSF54686 (SUPERFAMILY)	GO:0019843/GO:0003735/GO:0006412;;GO:0019843/GO:0003735/GO:0006412;GO:0003735/GO:0005840/GO:0006412;;GO:0019843/GO:0003735/GO:0006412/GO:0003735/GO:0022625/GO:0019843;GO:0003735/GO:0005840/GO:0006412;GO:0019843/GO:0003735/GO:0006412;GO:0003735/GO:0005840/GO:0006412;GO:0003735/GO:0005840/GO:0006412	rRNA binding/structural constituent of ribosome/translation;;rRNA binding/structural constituent of ribosome/translation;structural constituent of ribosome/ribosome/translation;;rRNA binding/structural constituent of ribosome/translation/structural constituent of ribosome/cytosolic large ribosomal subunit/rRNA binding;structural constituent of ribosome/ribosome/translation;rRNA binding/structural…
Karelsulcia-PENLEP_start_95392_stop_95664_strand_1_rpsQ	273	ATGAGAAATAATATGAGAAAACCAAAAATTGGAGTAATATTAAGTGAGAAAATGAATAAAACAAGAGTAGTAGGTGAAGTAGTAAAAAGGAAACATAAGATTTATAAAAAGAATATTTATTATACAAGAAAATATTTGGTTCACGATGAACAAAATAAGTCCAAGAAAGGTGATACAGTAGAAATAATTTTTACACGACCATTAAGTAAGAAGAAACGTTGGAATTTATTGAAAATAATTAAAACAAATGTTACAACAAGAATCAATTCTTAA	30S ribosomal protein S17	Candidatus Karelsulcia muelleri	9.8E-51	WP_158380364	A0A6G6BR50;A0A6G6BR50;rpsQ;rpsQ;A0A6G6BR50;A0A6G6BR50;rpsQ;rpsQ;A0A6G6BR50;rpsQ;rpsQ;rpsQ;rpsQ;rpsQ;rpsQ;A0A6G6BR50;rpsQ;rpsQ	GO:0003735-IEA;GO:0022627-IEA;GO:1990904-IEA;GO:0005840-IEA;GO:0019843-IEA;GO:0006412-IEA	structural constituent of ribosome-IEA;cytosolic small ribosomal subunit-IEA;ribonucleoprotein complex-IEA;ribosome-IEA;rRNA binding-IEA;translation-IEA	GO:0003735;GO:0006412;GO:0022627	structural constituent of ribosome;translation;cytosolic small ribosomal subunit			IPR000266;IPR012340;IPR000266;noIPR;IPR000266;IPR019984;noIPR;IPR012340	Small ribosomal subunit protein uS17;Nucleic acid-binding, OB-fold;Small ribosomal subunit protein uS17;Small ribosomal subunit protein uS17;Small ribosomal subunit protein uS17;Small ribosomal subunit protein uS17, bacteria/chloroplast;Small ribosomal subunit protein uS17, bacteria/chloroplast;Nucleic acid-binding, OB-fold	PR00973 (PRINTS);G3DSA:2.40.50.140 (GENE3D);PF00366 (PFAM);NF004123 (NCBIFAM);PTHR10744 (PANTHER);MF_01345_B (HAMAP);cd00364 (CDD);SSF50249 (SUPERFAMILY)	GO:0003735/GO:0005840/GO:0006412;;GO:0003735/GO:0005840/GO:0006412;;GO:0003735/GO:0005840/GO:0006412/GO:0003735/GO:0022627;GO:0003735/GO:0005840/GO:0006412;;	structural constituent of ribosome/ribosome/translation;;structural constituent of ribosome/ribosome/translation;;structural constituent of ribosome/ribosome/translation/structural constituent of ribosome/cytosolic small ribosomal subunit;structural constituent of ribosome/ribosome/translation;;
Karelsulcia-PENLEP_start_95639_stop_96007_strand_1_rplN	369	ATGTTACAACAAGAATCAATTCTTAAGGTTGCAGATAATTCTGGAGCTAAAAAAGTTTTATTAATATGTGTATTAGGAGGCACAAACAAAAAATATGCTTCTATTGGAGATACTATTGTAGTAACAGTTAAAAATTCAATTGCTGGATCTAAAATAAAGAAAGGACAAGTGACAAAAGCAGTAGTGGTTAGAACAAAATATAAAGTGAAACGCAATGATGGATCATATATAAGTTTCGATGAGAATGCCTGTGTTTTATTATCAAAAAGTGGCGAACTTATAGGAACTAGAGTATTTGGTCCAGTTGCAAGAGAATTAAGAGAAAAAGAATATATGAAAATAATTTCCTTAGCATCAGAAGTTTTCTAA	50S ribosomal protein L14	Candidatus Karelsulcia muelleri	4.4E-71	WP_274096040	rplN;rplN;rplN;rplN;rplN;rplN;rplN;rplN;rplN;rplN;rplN;rplN;rplN;rplN;rplN;rplN	GO:0003735-IEA;GO:0022625-IEA;GO:1990904-IEA;GO:0015934-IEA;GO:0019843-IEA;GO:0005840-IEA;GO:0006412-IEA;GO:0070180-IEA	structural constituent of ribosome-IEA;cytosolic large ribosomal subunit-IEA;ribonucleoprotein complex-IEA;large ribosomal subunit-IEA;rRNA binding-IEA;ribosome-IEA;translation-IEA;large ribosomal subunit rRNA binding-IEA	GO:0003735;GO:0006412;GO:0022625;GO:0070180	structural constituent of ribosome;translation;cytosolic large ribosomal subunit;large ribosomal subunit rRNA binding			IPR005745;IPR000218;IPR036853;IPR000218;IPR019972;IPR000218;noIPR;IPR036853	Large ribosomal subunit protein uL14, bacterial-type;Large ribosomal subunit protein uL14;Large ribosomal subunit protein uL14 superfamily;Large ribosomal subunit protein uL14;Large ribosomal subunit protein uL14, conserved site;Large ribosomal subunit protein uL14;Large ribosomal subunit protein uL14;Large ribosomal subunit protein uL14 superfamily	TIGR01067 (NCBIFAM);PF00238 (PFAM);G3DSA:2.40.150.20 (GENE3D);PTHR11761 (PANTHER);PS00049 (PROSITE_PATTERNS);MF_01367 (HAMAP);cd00337 (CDD);SSF50193 (SUPERFAMILY)	GO:0003735/GO:0015934/GO:0006412;GO:0003735/GO:0005840/GO:0006412;GO:0003735/GO:0005840/GO:0006412;GO:0003735/GO:0005840/GO:0006412/GO:0003735/GO:0070180/GO:0022625;;GO:0003735/GO:0005840/GO:0006412;;GO:0003735/GO:0005840/GO:0006412	structural constituent of ribosome/large ribosomal subunit/translation;structural constituent of ribosome/ribosome/translation;structural constituent of ribosome/ribosome/translation;structural constituent of ribosome/ribosome/translation/structural constituent of ribosome/large ribosomal subunit rRNA binding/cytosolic large ribosomal subunit;;structural constituent of ribosome/ribosome/translati…
Karelsulcia-PENLEP_start_96019_stop_96357_strand_1_hypothetical	339	ATGAAAATTAAAAATCAAGATAATATTTTATTTAAAAGTGGTAATCATAAAGGAAATAAAGGGAAAGTTATAAAGATTATAAAAAATAGAGCGTTAGTAGAACTTTTAACCAAAGAAGTCAAGAGGAAAATCAAAATGGATTGCTCTAATTTACTTGTAATATATCGACCTCTTCTTAAGCATGAGAATTTTTTAAAGGCTAAGAAATTTCAAAGATTAAACAAGGTCTTAAGAAAGATGATAAAAATGAAGAAAGACTTAAATTCTTTATTTTCGATAGAAGAATTAAATAATTTCTTAAAGATTAGGTCGTTAGAAAATCTTAAAAAGAAACAATGA	KOW motif-containing protein	Candidatus Karelsulcia muelleri	5.3E-47	WP_158380362								IPR014722	Large ribosomal subunit protein uL2, domain 2	G3DSA:2.30.30.30 (GENE3D)
Karelsulcia-PENLEP_start_96354_stop_96893_strand_1_rplE	540	ATGAATTATTCACCTAGATTGAAAATAAAATATAATGAAAATATTAAATTAAAATTAAAAGAAGAATTTATATATAAATGTAGAATGCAAATTCCAAAATTAACGAAAATAGTAATAAATCAAGGTATAAATATATATGATAAAAATACCTTAAATAATGCTCTTGAAAATATTTCTTTAATATCTGGCCAGAAGGCAATTTTTTGCAAATCAAAACGTGATGAATCAGGATTTAAACTACGAAAAGGAACACCGATTAGCGTAAAAGTAACTCTACGTAGAAATAGGATGTATGAATTTTTAGATAGATTAATAAATATTGCATTACCTAGAGTTCGTGATTTTAAAGGAGTAAATAAAAAGAGTTTTGATGGAAAAGGAAATTATAATTTAGGAATT…	50S ribosomal protein L5	Candidatus Karelsulcia muelleri	2.1E-117	WP_158380361	rplE;rplE;rplE;rplE;rplE;rplE	GO:0003735-IEA;GO:1990904-IEA;GO:0005840-IEA;GO:0019843-IEA;GO:0000049-IEA;GO:0006412-IEA	structural constituent of ribosome-IEA;ribonucleoprotein complex-IEA;ribosome-IEA;rRNA binding-IEA;tRNA binding-IEA;translation-IEA	GO:0003735;GO:0005840;GO:0006412	structural constituent of ribosome;ribosome;translation			noIPR;IPR031309;noIPR;IPR031310;IPR002132;IPR022803;IPR002132;IPR020930;IPR022803	Peptide chain release factor class I superfamily;Large ribosomal subunit protein uL5, C-terminal;Large ribosomal subunit protein uL5, C-terminal;Large ribosomal subunit protein uL5, N-terminal;Large ribosomal subunit protein uL5;Large ribosomal subunit protein uL5 domain superfamily;Large ribosomal subunit protein uL5;Large ribosomal subunit protein uL5, bacterial-type;Large ribosomal subunit pro…	G3DSA:3.30.1440.10:FF:000001 (FUNFAM);PF00673 (PFAM);NF000585 (NCBIFAM);PF00281 (PFAM);PIRSF002161 (PIRSF);G3DSA:3.30.1440.10 (GENE3D);PTHR11994 (PANTHER);MF_01333_B (HAMAP);SSF55282 (SUPERFAMILY)	;;;;GO:0003735/GO:0005840/GO:0006412;;GO:0003735/GO:0005840/GO:0006412;GO:0003735/GO:0005840/GO:0006412;	;;;;structural constituent of ribosome/ribosome/translation;;structural constituent of ribosome/ribosome/translation;structural constituent of ribosome/ribosome/translation;
Karelsulcia-PENLEP_start_96903_stop_97172_strand_1_rpsN2	270	ATGTCTAAAGAAGCTATAAAAGCTAGACAAAAAAAACGTAGAATTTTAGTTGAGAAATATTCTAAAAAAAGAGCTTATTATAAGAATATAGGAGATCATATAAATTTACAGAAATTGCCTAAAAATGCTTCTCCCGTTCGTTTACGTAATATTTGTAATATTACTGGTCGAACTAAAGGTTATATTCGAAAATTTGGTATCTCACGATTAGAATTTAGACGATTAGCCTCACAAGGCTTAATACCAGGAGTAAGAAAAGCTAGTTGGTAA	30S ribosomal protein S14	Candidatus Karelsulcia muelleri	1.2E-53	WP_158380360	rpsN;rpsN;rpsN;rpsN;rpsN;rpsN;rpsN;rpsN;rpsN;rpsN;rpsN;rpsN;rpsN;rpsN;rpsN;rpsN;rpsN;rpsN;rpsN;rpsN;rpsN	GO:0005737-IEA;GO:0003735-IEA;GO:1990904-IEA;GO:0015935-IEA;GO:0005840-IEA;GO:0019843-IEA;GO:0006412-IEA	cytoplasm-IEA;structural constituent of ribosome-IEA;ribonucleoprotein complex-IEA;small ribosomal subunit-IEA;ribosome-IEA;rRNA binding-IEA;translation-IEA	GO:0003735;GO:0006412;GO:0015935	structural constituent of ribosome;translation;small ribosomal subunit			noIPR;IPR001209;IPR043140;IPR001209;IPR023036;noIPR	S-adenosyl-L-methionine-dependent methyltransferase superfamily;Small ribosomal subunit protein uS14;Small ribosomal subunit protein uS14 superfamily;Small ribosomal subunit protein uS14;Small ribosomal subunit protein uS14, bacteria/plastid;Small ribosomal subunit protein uS14, bacteria/plastid	NF006477 (NCBIFAM);PF00253 (PFAM);G3DSA:4.10.830.10 (GENE3D);PTHR19836 (PANTHER);MF_00537 (HAMAP);SSF57716 (SUPERFAMILY)	;GO:0003735/GO:0005840/GO:0006412;;GO:0003735/GO:0005840/GO:0006412/GO:0003735/GO:0015935/GO:0006412;;	;structural constituent of ribosome/ribosome/translation;;structural constituent of ribosome/ribosome/translation/structural constituent of ribosome/small ribosomal subunit/translation;;
Karelsulcia-PENLEP_start_97186_stop_97587_strand_1_rpsH	402	ATGATGATTACAGATCAAATTTCGGATTGTTTAACAAGAATTAGAAATGGTTGTATAGCTAAGAAAGATACGATCTATATACCATATTCGAAAATAAAAACAAGTCTTCTTAAAATTTTGTTTGAACAAGGTTTTATAGTAAATTATAAATTAGAAAGAAAGAAAAACCAAAACTCAATACTTGTAGAGTTAAAATATATTTATCCGAACAAACAATCGGTAATTAAATATATTAAAAGAATAAGTAAACCAAGTTGCAGAAAATATTCAAGTAGTAAAAATTTACCTAGAGTTATTAATGGTTTGGGAATAGCTATTATATCAACATCAAAAGGAATAATTACTGATAAATTAGCTAGAACAAACAAAATAGGTGGTGAAATAATTTGTTATGTATAT…	30S ribosomal protein S8	Candidatus Karelsulcia muelleri	2.0E-81	WP_158380423	rpsH;rpsH;rpsH;rpsH;rpsH	GO:0003735-IEA;GO:1990904-IEA;GO:0019843-IEA;GO:0005840-IEA;GO:0006412-IEA	structural constituent of ribosome-IEA;ribonucleoprotein complex-IEA;rRNA binding-IEA;ribosome-IEA;translation-IEA	GO:0003735;GO:0005840;GO:0006412	structural constituent of ribosome;ribosome;translation			noIPR;noIPR;IPR000630;noIPR;noIPR;IPR000630;IPR047863;IPR000630;IPR035987	Prolyl-tRNA synthetase, class II;Prolyl-tRNA synthetase, class II;Small ribosomal subunit protein uS8;Small ribosomal subunit protein uS8;Small ribosomal subunit protein uS8;Small ribosomal subunit protein uS8;Small ribosomal subunit protein uS8, conserved site;Small ribosomal subunit protein uS8;Small ribosomal subunit protein uS8 superfamily	G3DSA:3.30.1490.10:FF:000001 (FUNFAM);G3DSA:3.30.1370.30 (GENE3D);PF00410 (PFAM);G3DSA:3.30.1490.10 (GENE3D);NF001109 (NCBIFAM);PTHR11758 (PANTHER);PS00053 (PROSITE_PATTERNS);MF_01302_B (HAMAP);SSF56047 (SUPERFAMILY)	;;GO:0003735/GO:0005840/GO:0006412;;;GO:0003735/GO:0005840/GO:0006412;;GO:0003735/GO:0005840/GO:0006412;GO:0003735/GO:0005840/GO:0006412	;;structural constituent of ribosome/ribosome/translation;;;structural constituent of ribosome/ribosome/translation;;structural constituent of ribosome/ribosome/translation;structural constituent of ribosome/ribosome/translation
Karelsulcia-PENLEP_start_97608_stop_98165_strand_1_rplF	558	ATGTCTAGACTTGGCAACAGAAATATTATTATCCCCAAAAATATTTTAATTAAACTTAAAAAGAATGTAATTTCTGTAACTGGTCCTCTTGGAACCAGTTCTATGAAAATAATAGGTGAAATAAAAATAGAACTTGAAGAAAAGAAACTAACAATACAAAGAAGAGAGAATAATAAATATAATAAATCTCTACATGGGTTATACCGAATGCTAATTAATAATATGATAATAGGTGTATTATATGGTTTTAAAAAAGAATTAGAATTGAAAGGAGTTGGTTATAAAGTTGCTTTATATAATGAAAAAAAAGTATTAGAATTTCACTTAGGCTACTCTCATAATATAGTCATGACTTTACCCAAAGAATTAAAAGTAGAAATAAAAAATGAAAAGAACCAA…	50S ribosomal protein L6	Candidatus Karelsulcia muelleri	1.2E-112	WP_158380359				GO:0002181;GO:0003735;GO:0019843;GO:0022625	cytoplasmic translation;structural constituent of ribosome;rRNA binding;cytosolic large ribosomal subunit			IPR019906;IPR019906;IPR036789;IPR000702;IPR020040;IPR036789;IPR000702;IPR002358;IPR036789;IPR036789	Large ribosomal subunit protein uL6, bacterial-type;Large ribosomal subunit protein uL6, bacterial-type;Large ribosomal subunit protein uL6-like, alpha-beta domain superfamily;Large ribosomal subunit protein uL6-like;Large ribosomal subunit protein uL6, alpha-beta domain;Large ribosomal subunit protein uL6-like, alpha-beta domain superfamily;Large ribosomal subunit protein uL6-like;Large ribosoma…	PR00059 (PRINTS);TIGR03654 (NCBIFAM);G3DSA:3.90.930.12 (GENE3D);PIRSF002162 (PIRSF);PF00347 (PFAM);G3DSA:3.90.930.12 (GENE3D);PTHR11655 (PANTHER);PS00525 (PROSITE_PATTERNS);SSF56053 (SUPERFAMILY);SSF56053 (SUPERFAMILY)	GO:0003735/GO:0005840/GO:0006412/GO:0019843;GO:0003735/GO:0005840/GO:0006412/GO:0019843;GO:0003735/GO:0005840/GO:0006412/GO:0019843;GO:0003735/GO:0005840/GO:0006412/GO:0019843;GO:0003735/GO:0005840/GO:0006412/GO:0019843;GO:0003735/GO:0005840/GO:0006412/GO:0019843;GO:0003735/GO:0005840/GO:0006412/GO:0019843/GO:0003735/GO:0002181/GO:0022625;GO:0003735/GO:0005840/GO:0006412;GO:0003735/GO:0005840/GO:…	structural constituent of ribosome/ribosome/translation/rRNA binding;structural constituent of ribosome/ribosome/translation/rRNA binding;structural constituent of ribosome/ribosome/translation/rRNA binding;structural constituent of ribosome/ribosome/translation/rRNA binding;structural constituent of ribosome/ribosome/translation/rRNA binding;structural constituent of ribosome/ribosome/translatio…
Karelsulcia-PENLEP_start_98176_stop_98481_strand_1_rplR	306	ATGAAAACCAACCAAATTGGTACCTTAAAAAGACCGAGAATTTCAGTCTTTAGAAGTAATAAGCATATTTATGTTCAAATAATAGATGATGTTAATCATCATACTTTACTATCAGATTCTTCTAAAAAAAAATATAATTTTAAAATTCCTAAAACTAAAATTGCAAGGAAAATAGGTATTATTTTAGGAGAAAAAGCCAAAACAATCGGTATTTATAATTTCTTTTTTGATAGAAATGGATACTTTTATCATGGGAGAGTTAAAGCTTTGGCTGAAGGATTAAGAAAAACTGGTTTAAAATTTTAA	50S ribosomal protein L18	Candidatus Karelsulcia muelleri	4.0E-64	WP_186821683	rplR;rplR;rplR;rplR;rplR;rplR;rplR;rplR;rplR;rplR;rplR;rplR;rplR;rplR;rplR	GO:0008097-IEA;GO:0005737-IEA;GO:0003735-IEA;GO:0022625-IEA;GO:1990904-IEA;GO:0005840-IEA;GO:0019843-IEA;GO:0006412-IEA	5S rRNA binding-IEA;cytoplasm-IEA;structural constituent of ribosome-IEA;cytosolic large ribosomal subunit-IEA;ribonucleoprotein complex-IEA;ribosome-IEA;rRNA binding-IEA;translation-IEA	GO:0003735;GO:0005840;GO:0006412;GO:0008097	structural constituent of ribosome;ribosome;translation;5S rRNA binding			IPR005484;noIPR;IPR004389;IPR005484;IPR004389;noIPR;noIPR	Large ribosomal subunit protein uL18;Large ribosomal subunit protein uL18;Large ribosomal subunit protein uL18, bacterial-type;Large ribosomal subunit protein uL18;Large ribosomal subunit protein uL18, bacterial-type;Large ribosomal subunit protein uL18, bacterial-type;Large ribosomal subunit protein uL18, bacterial-type	PF00861 (PFAM);G3DSA:3.30.420.100 (GENE3D);TIGR00060 (NCBIFAM);PTHR12899 (PANTHER);MF_01337_B (HAMAP);cd00432 (CDD);SSF53137 (SUPERFAMILY)	GO:0003735/GO:0005840/GO:0006412;;GO:0003735/GO:0005840/GO:0006412;GO:0003735/GO:0005840/GO:0006412/GO:0008097;GO:0003735/GO:0005840/GO:0006412;;	structural constituent of ribosome/ribosome/translation;;structural constituent of ribosome/ribosome/translation;structural constituent of ribosome/ribosome/translation/5S rRNA binding;structural constituent of ribosome/ribosome/translation;;
Karelsulcia-PENLEP_start_98485_stop_98958_strand_1_rpsE	474	ATGAAAGAGAAATTAGTCACACTAAAGCGAGTCTGTAAAGTGACCAAAGGAAGAAGATATTTCAGTTTTACAGCTTTAGTAGTTAAAGGAAATAAAAATGGGTTAGTAGGATTTGGTGTTGGAAAAGCTAAAGAACCACAAAATGCAATCAGAAAAGCTGGTGCAAAAGCTGAAAAAAGATTGGTTCAAATATTATTAACTGGAGGTACTATTCCTCATGAACAAAAAGCTAAGCATGGCAGTACTTATATATTTATTTATCCAGCGGCAAAAGGAACTGGAATAATTGCAGGCGGGGTTGTTCGAATAGTTTTAGAATTAGTAGGCGTCAAAAATATTTTCTCGAAATTGAATGGTTCATCTAATCCTAATAATTGCATTCGGGCAGTAATATTAGCT…	30S ribosomal protein S5	Candidatus Karelsulcia muelleri	7.7E-100	WP_274096045	rpsE;rpsE;rpsE;rpsE;rpsE;rpsE;rpsE	GO:0003723-IEA;GO:0003735-IEA;GO:0015935-IEA;GO:1990904-IEA;GO:0005840-IEA;GO:0019843-IEA;GO:0006412-IEA	RNA binding-IEA;structural constituent of ribosome-IEA;small ribosomal subunit-IEA;ribonucleoprotein complex-IEA;ribosome-IEA;rRNA binding-IEA;translation-IEA	GO:0003723;GO:0003735;GO:0006412;GO:0015935	RNA binding;structural constituent of ribosome;translation;small ribosomal subunit			noIPR;IPR013810;IPR014721;IPR005712;IPR005324;noIPR;IPR000851;IPR013810;IPR020568;noIPR	Large ribosomal subunit protein uL10-like domain superfamily;Small ribosomal subunit protein uS5, N-terminal;Small ribosomal subunit protein uS5 domain 2-type fold, subgroup;Small ribosomal subunit protein uS5, bacterial-type;Small ribosomal subunit protein uS5, C-terminal;Small ribosomal subunit protein uS5, C-terminal;Small ribosomal subunit protein uS5;Small ribosomal subunit protein uS5, N-te…	G3DSA:3.30.230.10:FF:000002 (FUNFAM);PF00333 (PFAM);G3DSA:3.30.230.10 (GENE3D);TIGR01021 (NCBIFAM);PF03719 (PFAM);G3DSA:3.30.160.20 (GENE3D);PTHR48432 (PANTHER);PS50881 (PROSITE_PROFILES);SSF54211 (SUPERFAMILY);SSF54768 (SUPERFAMILY)	;GO:0003735/GO:0005840/GO:0006412/GO:0003723;;GO:0003735/GO:0015935/GO:0006412;GO:0003735/GO:0005840/GO:0006412;;GO:0003735/GO:0005840/GO:0006412/GO:0003723;GO:0003735/GO:0005840/GO:0006412/GO:0003723;;	;structural constituent of ribosome/ribosome/translation/RNA binding;;structural constituent of ribosome/small ribosomal subunit/translation;structural constituent of ribosome/ribosome/translation;;structural constituent of ribosome/ribosome/translation/RNA binding;structural constituent of ribosome/ribosome/translation/RNA binding;;
Karelsulcia-PENLEP_start_98986_stop_99438_strand_1_rplO	453	ATGATTCTGAATAATTTAACTCCTAGGATAGGATCAAATAAGAAAGGCAAACGATTAGGAAGAGGAACAGGTTCTGGAACAGGCAAAACTTCTACTAGAGGTGATAAAGGGGCCAAATCACGCTCTGGAAATTCTATTAAACTAGGATTTGAAGGTGGACAAATGCCATTGTATAAACGTATTCCAAAATTGGGATTTCAAAACATAAATAACAAAAAATATAAAATATTTAATTTAGACAATATAGAATATATCATAAATATGGGACAGGTAAAAAGAAAGTTAATAAACAATAATGTATTGAGAAAAATTGGTTTATTAAAAAAAAAAGAGTGTTTTAAAATATTAGGCAGAGGTGAATTAACTCACAAAATAAAAATTTGGGCTCATAAGTTTAGT…	50S ribosomal protein L15	Candidatus Karelsulcia muelleri	1.2E-77	WP_274096046				GO:0003735;GO:0006412;GO:0022625	structural constituent of ribosome;translation;cytosolic large ribosomal subunit			noIPR;IPR005749;IPR021131;IPR005749;IPR001196;IPR030878;IPR036227	DNA mismatch repair protein MutS, N-terminal;Large ribosomal subunit protein uL15, bacterial-type;Large ribosomal subunit protein uL15/eL18;Large ribosomal subunit protein uL15, bacterial-type;Large ribosomal subunit protein uL15, conserved site;Large ribosomal subunit protein uL15;Large ribosomal subunit protein uL15/eL18 superfamily	G3DSA:3.100.10.10 (GENE3D);TIGR01071 (NCBIFAM);PF00828 (PFAM);PTHR12934 (PANTHER);PS00475 (PROSITE_PATTERNS);MF_01341 (HAMAP);SSF52080 (SUPERFAMILY)	;GO:0003735/GO:0015934/GO:0006412;;GO:0003735/GO:0015934/GO:0006412/GO:0003735/GO:0022625;GO:0003735/GO:0005840/GO:0006412;GO:0003735/GO:0015934/GO:0006412;	;structural constituent of ribosome/large ribosomal subunit/translation;;structural constituent of ribosome/large ribosomal subunit/translation/structural constituent of ribosome/cytosolic large ribosomal subunit;structural constituent of ribosome/ribosome/translation;structural constituent of ribosome/large ribosomal subunit/translation;
Karelsulcia-PENLEP_start_99476_stop_99691_strand_1_infA	216	ATGACGAAAGAAAAATATATGAAATACAATGGTATAGTTACAAAAGCTTTACCAAATGCAATATTCAAAGTACAATTAAAAGACAACCGAATAGTAACTGGATATATAAAAGGCAAACTGAGAATGAATTATATTAAAATTTTACCAGGCGATAAAGTAAAATTGCATATTTCATATTATGATTTAACTAAAGCAAGAATAATATATAGATACTAA	translation initiation factor IF-1	Candidatus Karelsulcia muelleri	5.1E-42	WP_158380357	infA;infA;infA;infA;infA;infA;infA;infA;infA;infA;infA;infA;infA;infA;infA;infA;infA;infA;infA;infA;infA;infA;infA;infA	GO:0003743-IEA;GO:0003723-IEA;GO:0005737-IEA;GO:0005829-IEA;GO:0043022-IEA;GO:0019843-IEA;GO:0006412-IEA;GO:0006413-IEA	translation initiation factor activity-IEA;RNA binding-IEA;cytoplasm-IEA;cytosol-IEA;ribosome binding-IEA;rRNA binding-IEA;translation-IEA;translational initiation-IEA	GO:0003723;GO:0003743;GO:0005829;GO:0006413;GO:0043022	RNA binding;translation initiation factor activity;cytosol;translational initiation;ribosome binding			noIPR;IPR012340;IPR006196;IPR004368;IPR004368;IPR006196;IPR004368;IPR004368;IPR012340	Lipoyl synthase;Nucleic acid-binding, OB-fold;RNA-binding domain, S1, IF1 type;Translation initiation factor IF-1;Translation initiation factor IF-1;RNA-binding domain, S1, IF1 type;Translation initiation factor IF-1;Translation initiation factor IF-1;Nucleic acid-binding, OB-fold	G3DSA:2.40.50.140:FF:000002 (FUNFAM);G3DSA:2.40.50.140 (GENE3D);PF01176 (PFAM);TIGR00008 (NCBIFAM);PTHR33370 (PANTHER);PS50832 (PROSITE_PROFILES);MF_00075 (HAMAP);cd04451 (CDD);SSF50249 (SUPERFAMILY)	;;GO:0003743/GO:0003723/GO:0006413;GO:0003743/GO:0006413;GO:0003743/GO:0006413/GO:0043022/GO:0005829;GO:0003743/GO:0003723/GO:0006413;GO:0003743/GO:0006413;GO:0003743/GO:0006413;	;;translation initiation factor activity/RNA binding/translational initiation;translation initiation factor activity/translational initiation;translation initiation factor activity/translational initiation/ribosome binding/cytosol;translation initiation factor activity/RNA binding/translational initiation;translation initiation factor activity/translational initiation;translation initiation facto…
Karelsulcia-PENLEP_start_99696_stop_99812_strand_1_hypothetical	117	ATGAAAAAAGTTGCATCTTTAAAAAGAAGAAGCAAAAATTGCCAAATTGTTAAAAGAAAAGGAAAATTAAGAATTATAAATAAAGTGAACCCTAAATATAAACAAAAACAAAGATGA	50S ribosomal protein L36	Candidatus Karelsulcia muelleri	2.9E-14	WP_204086353	rpmJ;rpmJ;rpmJ;rpmJ;rpmJ;rpmJ;rpmJ;rpmJ	GO:0003735-IEA;GO:1990904-IEA;GO:0005840-IEA;GO:0006412-IEA	structural constituent of ribosome-IEA;ribonucleoprotein complex-IEA;ribosome-IEA;translation-IEA	GO:0003735;GO:0005840;GO:0006412	structural constituent of ribosome;ribosome;translation			IPR000473;IPR000473;IPR000473;IPR035977	Large ribosomal subunit protein bL36;Large ribosomal subunit protein bL36;Large ribosomal subunit protein bL36;Large ribosomal subunit protein bL36 superfamily	TIGR01022 (NCBIFAM);PF00444 (PFAM);MF_00251 (HAMAP);SSF57840 (SUPERFAMILY)	GO:0003735/GO:0005840/GO:0006412;GO:0003735/GO:0005840/GO:0006412;GO:0003735/GO:0005840/GO:0006412;GO:0003735/GO:0005840/GO:0006412	structural constituent of ribosome/ribosome/translation;structural constituent of ribosome/ribosome/translation;structural constituent of ribosome/ribosome/translation;structural constituent of ribosome/ribosome/translation
Karelsulcia-PENLEP_start_99816_stop_100199_strand_1_rpsM	384	ATGGCTAGAATATCTGGAATAAATATACCAGAAAATAAAATAGGAATTATAGCTATAACTTATATTTTTGGTATTGGAAAAAATATTGCGAAAAAAATATTTGAACAGATAAAATTGAATCCAAAGAAAAAAGTAAATAAGTGGTCAGATTTAGAATTAAATATGATTAGGAACTTTATAAATAAGAACATAAAAGTTGAAGGTGAATTGAAAACTGAAATTAAATTAGATGTTAAAAGATTAATTGATATCAAATGTTATAGAGGGCTCAGACATAAAATTGGTCTGACAGTGAGAGGACAAAAGACTAAAACAAATTGTAGGACCAGAAAAGGGAAAAGAAAAACAATAGCTAATAAAAAAAAAATTCTTAAAAAATCATAA	30S ribosomal protein S13	Candidatus Karelsulcia muelleri	1.5E-76	WP_158380355	rpsM;rpsM;rpsM;rpsM;rpsM;rpsM;rpsM;rpsM;rpsM;rpsM;rpsM;rpsM;rpsM;rpsM;rpsM;rpsM;rpsM;rpsM	GO:0003723-IEA;GO:0003735-IEA;GO:0005829-IEA;GO:1990904-IEA;GO:0015935-IEA;GO:0000049-IEA;GO:0005840-IEA;GO:0019843-IEA;GO:0006412-IEA	RNA binding-IEA;structural constituent of ribosome-IEA;cytosol-IEA;ribonucleoprotein complex-IEA;small ribosomal subunit-IEA;tRNA binding-IEA;ribosome-IEA;rRNA binding-IEA;translation-IEA	GO:0003723;GO:0003735;GO:0005829;GO:0006412;GO:0015935	RNA binding;structural constituent of ribosome;cytosol;translation;small ribosomal subunit			noIPR;noIPR;IPR027437;IPR001892;noIPR;IPR001892;IPR019980;noIPR;IPR018269;IPR001892;noIPR;IPR010979	Large ribosomal subunit protein bL25/Gln-tRNA synthetase, anti-codon-binding domain superfamily;Large ribosomal subunit protein bL25/Gln-tRNA synthetase, anti-codon-binding domain superfamily;Small ribosomal subunit protein uS13, C-terminal;Small ribosomal subunit protein uS13;Small ribosomal subunit protein uS13;Small ribosomal subunit protein uS13;Small ribosomal subunit protein uS13, bacterial…	G3DSA:1.10.8.50:FF:000001 (FUNFAM);G3DSA:4.10.910.10:FF:000001 (FUNFAM);G3DSA:4.10.910.10 (GENE3D);PIRSF002134 (PIRSF);G3DSA:1.10.8.50 (GENE3D);PF00416 (PFAM);TIGR03631 (NCBIFAM);PTHR10871 (PANTHER);PS00646 (PROSITE_PATTERNS);MF_01315 (HAMAP);PS50159 (PROSITE_PROFILES);SSF46946 (SUPERFAMILY)	;;;GO:0003735/GO:0005840/GO:0006412/GO:0003723;;GO:0003735/GO:0005840/GO:0006412/GO:0003723;GO:0003735/GO:0005840/GO:0006412/GO:0003723;GO:0005829/GO:0015935;GO:0003735/GO:0005840/GO:0006412/GO:0003723;GO:0003735/GO:0005840/GO:0006412/GO:0003723;;GO:0003676	;;;structural constituent of ribosome/ribosome/translation/RNA binding;;structural constituent of ribosome/ribosome/translation/RNA binding;structural constituent of ribosome/ribosome/translation/RNA binding;cytosol/small ribosomal subunit;structural constituent of ribosome/ribosome/translation/RNA binding;structural constituent of ribosome/ribosome/translation/RNA binding;;nucleic acid binding
Karelsulcia-PENLEP_start_100209_stop_100574_strand_1_rpsK	366	ATGAAAAAGAAATTTCACAAGATATCTGGTTCTATTTGCAACGTAAACATAAATTCTACCTTTAACAATATTCTTATAACTTTGTCTAACTTAAAAGGTGAGGTACTTGCCTGGGCTTCAGCTGGGCAAAAAGGTTTTAAAGGAGCAAAAAAAAATACACCTTATGCAGCTAGTAAAACAGCCCAAGATATAGTAGAAAAAGGGAAAAAAATGGGTATTAAAAGAATTAATATTATTGTTAAAGGGACAGGATATGGTCGAGACTCAGCCATTCGAACTTTAAGTAATCTTAATGTAATTCTAATAAAAGATATTACTCCTATTCCCCATAATGGCTGTAGGCCACCAAAAAAAAGAAGAATATAA	30S ribosomal protein S11	Candidatus Karelsulcia muelleri	6.7E-74	WP_158380354	rpsK;rpsK;rpsK;rpsK;rpsK;rpsK;rpsK;rpsK;rpsK;rpsK;rpsK;rpsK;rpsK;rpsK;rpsK;rpsK;rpsK;rpsK;rpsK;rpsK	GO:0003735-IEA;GO:1990904-IEA;GO:0019843-IEA;GO:0005840-IEA;GO:0006412-IEA	structural constituent of ribosome-IEA;ribonucleoprotein complex-IEA;rRNA binding-IEA;ribosome-IEA;translation-IEA	GO:0003735;GO:0005840;GO:0006412	structural constituent of ribosome;ribosome;translation			IPR036967;noIPR;IPR001971;IPR001971;IPR001971;IPR001971;noIPR	Small ribosomal subunit protein uS11 superfamily;Small ribosomal subunit protein uS11 superfamily;Small ribosomal subunit protein uS11;Small ribosomal subunit protein uS11;Small ribosomal subunit protein uS11;Small ribosomal subunit protein uS11;Small ribosomal subunit protein uS11	G3DSA:3.30.420.80 (GENE3D);NF003698 (NCBIFAM);PF00411 (PFAM);PIRSF002131 (PIRSF);PTHR11759 (PANTHER);MF_01310 (HAMAP);SSF53137 (SUPERFAMILY)	GO:0003735/GO:0005840/GO:0006412;;GO:0003735/GO:0005840/GO:0006412;GO:0003735/GO:0005840/GO:0006412;GO:0003735/GO:0005840/GO:0006412;GO:0003735/GO:0005840/GO:0006412;	structural constituent of ribosome/ribosome/translation;;structural constituent of ribosome/ribosome/translation;structural constituent of ribosome/ribosome/translation;structural constituent of ribosome/ribosome/translation;structural constituent of ribosome/ribosome/translation;
Karelsulcia-PENLEP_start_100590_stop_101159_strand_1_rpsD	570	ATGGCGAGATATATTGGTCCTAAAAATAAAAGATCGATAAAATTTGGAATAAAAAACAAAAGCTATCACACTGGTAAACAAAAAATAATAAATTTTAATAAATCAAATTATTCTATTCAATTATTAGAAAAACAAAAGATAAAATATATTTATGGAATACTAGAAAAACAATTTAGGAAAATATTTGAAAAAGCTTATAAAAAAAATGGTATCACTGGTGAAATCCTTTTACAATTATGTGAATCAAGGTTAGATAATGTAGTTTATAGATTAAATTTTGCTAATACTAGACCAGGAGCAAGACAGTTAGTCTCTCATCGTCATATATTTGTAAATGGAAAAATTGTTAATATTCCATCTTTTACATTAAAACCTGGTGATAGAATTTCTGTGAAAGAA…	30S ribosomal protein S4	Candidatus Karelsulcia muelleri	3.2E-119	WP_158380353	rpsD;rpsD;rpsD;rpsD;rpsD;rpsD;rpsD;rpsD;rpsD;rpsD;rpsD;rpsD;rpsD;rpsD;rpsD;rpsD;rpsD;rpsD;rpsD;rpsD;rpsD;rpsD;rpsD;rpsD;rpsD;rpsD;rpsD;rpsD	GO:0003735-IEA;GO:0042274-IEA;GO:1990904-IEA;GO:0015935-IEA;GO:0019843-IEA;GO:0005840-IEA;GO:0006412-IEA	structural constituent of ribosome-IEA;ribosomal small subunit biogenesis-IEA;ribonucleoprotein complex-IEA;small ribosomal subunit-IEA;rRNA binding-IEA;ribosome-IEA;translation-IEA	GO:0003735;GO:0006412;GO:0015935;GO:0019843;GO:0042274	structural constituent of ribosome;translation;small ribosomal subunit;rRNA binding;ribosomal small subunit biogenesis			noIPR;noIPR;IPR036986;IPR002942;IPR001912;noIPR;IPR005709;IPR022801;noIPR;IPR005709;noIPR;noIPR	Translation elongation factor EF1A/initiation factor IF2gamma, C-terminal;Translation elongation factor EF1A/initiation factor IF2gamma, C-terminal;RNA-binding S4 domain superfamily;RNA-binding S4 domain;Small ribosomal subunit protein uS4, N-terminal;Small ribosomal subunit protein uS4, N-terminal;Small ribosomal subunit protein uS4, bacterial-type;Small ribosomal subunit protein uS4;Small ribos…	G3DSA:3.10.290.10:FF:000001 (FUNFAM);NF003717 (NCBIFAM);G3DSA:3.10.290.10 (GENE3D);PF01479 (PFAM);PF00163 (PFAM);G3DSA:1.10.1050.10 (GENE3D);TIGR01017 (NCBIFAM);PTHR11831 (PANTHER);PS50889 (PROSITE_PROFILES);MF_01306_B (HAMAP);cd00165 (CDD);SSF55174 (SUPERFAMILY)	;;GO:0003723;GO:0003723;GO:0019843;;GO:0003735/GO:0015935/GO:0006412;GO:0019843/GO:0015935/GO:0003735/GO:0042274/GO:0019843;;GO:0003735/GO:0015935/GO:0006412;;	;;RNA binding;RNA binding;rRNA binding;;structural constituent of ribosome/small ribosomal subunit/translation;rRNA binding/small ribosomal subunit/structural constituent of ribosome/ribosomal small subunit biogenesis/rRNA binding;;structural constituent of ribosome/small ribosomal subunit/translation;;
Karelsulcia-PENLEP_start_101172_stop_102284_strand_1_rpoA	1113	ATGATTATTTCACCTGCCAATATTAAAGTCTTAAAAAATTCTAATAAAATTGGAAAATTTGTAATCAAACCTTTAAGTCCTGGCTTTGGAATTACTCTAGGTAATGCCTTAAGGAGGGTTTTAATTTCATATGTAGAAGGGTATGCAATATATTATATAATGATTAATGGTATAAAACATGAATTTTCTTATGTAGATGGAGTCATAGAAAATATAGCTGAAATAATATTAAATTTAAAAAAAATACGATTTAAATTAAAAAGTAAAAGTGTTGGTTCGAACAAAATACCAAAACATTATACAATATTTTTAAAAACAAAAAAAGAACAAATTACTGCTGGAGATTTGTGTGGATCTATTACTTATTTTGAAGTATTGAATCCAAATTTATTAATTTTG…	DNA-directed RNA polymerase subunit alpha	Candidatus Karelsulcia muelleri	8.3E-235	WP_274662179	rpoA;rpoA;rpoA;rpoA;rpoA;rpoA;rpoA;rpoA;rpoA;rpoA;rpoA;rpoA;rpoA;rpoA;rpoA;rpoA;rpoA;rpoA;rpoA;rpoA;rpoA;rpoA;rpoA;rpoA;rpoA;rpoA;rpoA;rpoA;rpoA;rpoA;rpoA;rpoA;rpoA;rpoA;rpoA;rpoA;rpoA;rpoA;rpoA;rpoA;rpoA;rpoA;rpoA;rpoA;rpoA;rpoA;rpoA;rpoA;rpoA;rpoA;rpoA;rpoA;rpoA;rpoA;rpoA;rpoA;rpoA;rpoA;rpoA;rpoA;rpoA;rpoA;rpoA;rpoA;rpoA;rpoA;rpoA	GO:0003677-IEA;GO:0001058-IEA;GO:0001057-IEA;GO:0005737-IEA;GO:0003899-IEA;GO:0001056-IEA;GO:0001055-IEA;GO:0001066-IEA;GO:0001054-IEA;GO:0046983-IEA;GO:0001060-IEA;GO:0016779-IEA;GO:0034062-IEA;GO:0006351-IEA;GO:0006360-IEA;GO:0006383-IEA;GO:0042793-IEA;GO:0000428-IEA;GO:0006366-IEA;GO:0001059-IEA	DNA binding-IEA;obsolete RNA polymerase V activity-IEA;obsolete RNA polymerase IV activity-IEA;cytoplasm-IEA;DNA-directed 5'-3' RNA polymerase activity-IEA;obsolete RNA polymerase III activity-IEA;obsolete RNA polymerase II activity-IEA;obsolete plastid single subunit type RNA polymerase activity-IEA;obsolete RNA polymerase I activity-IEA;protein dimerization activity-IEA;transcription by RNA pol…	GO:0003677;GO:0003899;GO:0006351;GO:0046983	DNA binding;DNA-directed 5'-3' RNA polymerase activity;DNA-templated transcription;protein dimerization activity	EC:2.7.7.6	DNA-directed RNA polymerase	IPR011263;IPR011262;IPR011260;noIPR;IPR036643;noIPR;IPR036603;IPR011773;IPR011773;noIPR;IPR036603;IPR036643;noIPR	DNA-directed RNA polymerase, RpoA/D/Rpb3-type;DNA-directed RNA polymerase, insert domain;RNA polymerase, alpha subunit, C-terminal;RNA polymerase, alpha subunit, C-terminal;DNA-directed RNA polymerase, insert domain superfamily;DNA-directed RNA polymerase, insert domain superfamily;RNA polymerase, RBP11-like subunit;DNA-directed RNA polymerase, alpha subunit;DNA-directed RNA polymerase, alpha sub…	PF01193 (PFAM);PF01000 (PFAM);PF03118 (PFAM);NF003519 (NCBIFAM);G3DSA:2.170.120.12 (GENE3D);G3DSA:1.10.150.20 (GENE3D);G3DSA:3.30.1360.10 (GENE3D);TIGR02027 (NCBIFAM);MF_00059 (HAMAP);cd06928 (CDD);SSF55257 (SUPERFAMILY);SSF56553 (SUPERFAMILY);SSF47789 (SUPERFAMILY)	GO:0003899/GO:0006351;GO:0046983/GO:0003899/GO:0006351;GO:0003677/GO:0003899/GO:0006351;;;;GO:0046983/GO:0006351;GO:0003677/GO:0003899/GO:0006351;GO:0003677/GO:0003899/GO:0006351;;GO:0046983/GO:0006351;;	DNA-directed 5'-3' RNA polymerase activity/DNA-templated transcription;protein dimerization activity/DNA-directed 5'-3' RNA polymerase activity/DNA-templated transcription;DNA binding/DNA-directed 5'-3' RNA polymerase activity/DNA-templated transcription;;;;protein dimerization activity/DNA-templated transcription;DNA binding/DNA-directed 5'-3' RNA polymerase activity/DNA-templated transcription;…
Karelsulcia-PENLEP_start_102268_stop_102648_strand_1_rplQ	381	ATGATACACAAAAATAAAACTAAGAATTTAGGGCGAACTAAATCCCATCGCAAAGCACTATTGACTAATCTTGCGATTTCACTAATAAAACATAAGAGAATTACAACTACCTTGGCAAAAGCAAAAGCTTTAAAAAAATTCATTGAACCTATAATAACTATAGGTAAAAAACAAGATACTCATTCTAGGCGAATAGTATTTAAAAAATTAAATGAGAAAACTGCTGTGTTGGAACTTTTCAAAAATATATCAAAAAAGAATCTCAAACGTAATGGAGGATATACAAGAATTATTAAAATTGGAAATAGGTTAGGAGATTTTTCAGAAATTGCAATTATTGAGCTCGTAGAATTTATTGAAAGAATTAAAATCATGAATTAA	50S ribosomal protein L17	Candidatus Karelsulcia muelleri	7.5E-74	AXN02642	rplQ;rplQ;rplQ;rplQ;rplQ;rplQ;rplQ;rplQ;rplQ;rplQ;rplQ;rplQ;rplQ;rplQ;rplQ	GO:0003735-IEA;GO:0022625-IEA;GO:1990904-IEA;GO:0005840-IEA;GO:0006412-IEA	structural constituent of ribosome-IEA;cytosolic large ribosomal subunit-IEA;ribonucleoprotein complex-IEA;ribosome-IEA;translation-IEA	GO:0003735;GO:0006412;GO:0022625	structural constituent of ribosome;translation;cytosolic large ribosomal subunit			IPR000456;IPR000456;IPR036373;IPR000456;IPR047859;IPR000456;IPR036373	Large ribosomal subunit protein bL17;Large ribosomal subunit protein bL17;Large ribosomal subunit protein bL17 superfamily;Large ribosomal subunit protein bL17;Large ribosomal subunit protein bL17, conserved site;Large ribosomal subunit protein bL17;Large ribosomal subunit protein bL17 superfamily	TIGR00059 (NCBIFAM);PF01196 (PFAM);G3DSA:3.90.1030.10 (GENE3D);PTHR14413 (PANTHER);PS01167 (PROSITE_PATTERNS);MF_01368 (HAMAP);SSF64263 (SUPERFAMILY)	GO:0003735/GO:0005840/GO:0006412;GO:0003735/GO:0005840/GO:0006412;GO:0003735/GO:0005840/GO:0006412;GO:0003735/GO:0005840/GO:0006412/GO:0003735/GO:0015934/GO:0022625;;GO:0003735/GO:0005840/GO:0006412;GO:0003735/GO:0005840/GO:0006412	structural constituent of ribosome/ribosome/translation;structural constituent of ribosome/ribosome/translation;structural constituent of ribosome/ribosome/translation;structural constituent of ribosome/ribosome/translation/structural constituent of ribosome/large ribosomal subunit/cytosolic large ribosomal subunit;;structural constituent of ribosome/ribosome/translation;structural constituent of…
Karelsulcia-PENLEP_start_102650_stop_103540_strand_1_rsmH	891	ATGAACTATTTTCATCAACCTGTTTTATTAGCTGAAGTTATAGAACACCTGATTTATAATATTCATGGAATATATGTAGATTCTACTTTTGGTAGTGGTGGACATGCTATGAGCATATTAAAGAAAATAAGTAAGAAAGGGAAATTAATTGCTTTTGATCAAGATCAATTTTCAATTATTAAAAATAAAATTTGTGATAAAAGAATAATATTGTTTAACGCGAATTTTAGCAAAATAAAACAAATATTAAAAGCTTATAAAAAAAACCTTCTAAATAATGTCTCAGGAATCCTGGCAGATTTAGGAGTTTCCTCTTATCAAATAGATACACCACAAAGAGGATTTTCAATAAGATTTAATAACATTTTGGATATGAGAATGGATTTATCGAAAAAAAAG…	16S rRNA (cytosine(1402)-N(4))-methyltransferase RsmH	Candidatus Karelsulcia muelleri	3.0E-193	WP_274096052	mraW;mraW;rsmH;rsmH;mraW;rsmH;mraW;mraW;rsmH;rsmH;mraW;rsmH	GO:0005737-IEA;GO:0070475-IEA;GO:0006364-IEA;GO:0008168-IEA;GO:0071424-IEA;GO:0032259-IEA	cytoplasm-IEA;rRNA base methylation-IEA;rRNA processing-IEA;methyltransferase activity-IEA;rRNA (cytosine-N4-)-methyltransferase activity-IEA;methylation-IEA	GO:0005737;GO:0070475;GO:0071424	cytoplasm;rRNA base methylation;rRNA (cytosine-N4-)-methyltransferase activity	EC:2.1.1	Transferring one-carbon groups	IPR023397;IPR002903;IPR002903;IPR002903;IPR029063;IPR002903;IPR002903;IPR029063;IPR023397	S-adenosyl-L-methionine-dependent methyltransferase, MraW, recognition domain superfamily;Ribosomal RNA small subunit methyltransferase H;Ribosomal RNA small subunit methyltransferase H;Ribosomal RNA small subunit methyltransferase H;S-adenosyl-L-methionine-dependent methyltransferase superfamily;Ribosomal RNA small subunit methyltransferase H;Ribosomal RNA small subunit methyltransferase H;S-ade…	G3DSA:1.10.150.170 (GENE3D);PIRSF004486 (PIRSF);TIGR00006 (NCBIFAM);PF01795 (PFAM);G3DSA:3.40.50.150 (GENE3D);PTHR11265 (PANTHER);MF_01007 (HAMAP);SSF53335 (SUPERFAMILY);SSF81799 (SUPERFAMILY)	GO:0008168;GO:0008168;GO:0008168;GO:0008168;;GO:0008168/GO:0005737/GO:0070475/GO:0071424;GO:0008168;;GO:0008168	methyltransferase activity;methyltransferase activity;methyltransferase activity;methyltransferase activity;;methyltransferase activity/cytoplasm/rRNA base methylation/rRNA (cytosine-N4-)-methyltransferase activity;methyltransferase activity;;methyltransferase activity
Karelsulcia-PENLEP_start_103917_stop_105575_strand_-1_mutL	1659	ATGAAAAATAAGCTACAAATTTTACCACAAGAAGATGCAAAGAAAATTTCAGCAGGATATGTAATAAAAAGACCATCTTCAGTAGTAAAAGAATTATTAGAAAACTCAATTGATGCAAATGCAAAAAATATTAAATTGATATTATCAAATGGTGGAAAAGATTTCATTCATGTCATAGATGATGGACAAGGTATGAATCCTTCAGAAGCAAAAAATAGTATTAGTAGATTTTATACTTCAAAAATTGAAGATCTGAAAGATATAAAATATATAAATACTAAAGGATTCAGAGGAGAAGCTCTATACTATATTTCTTTGGTTAGTAATATAGAAATATACACTAAAAGAAACAATTCAGAATTGGGAGTATTCTTAACTTTAGCAAATAACAAAAGAAAA…	DNA mismatch repair endonuclease MutL	Candidatus Karelsulcia muelleri	0.0E0	AXN02639	C9I73_102;mutL;mutL;mutL;DMIN_02460;mutL;mutL;mutL;C9I73_102;C9I73_102;DMIN_02460;DMIN_02460;mutL;mutL;mutL;C9I73_102;DMIN_02460;DMIN_02460;C9I73_102;DMIN_02460;C9I73_102;mutL;C9I73_102;mutL;mutL;mutL;DMIN_02460;mutL	GO:0006281-IEA;GO:0140664-IEA;GO:0006298-IEA;GO:0032300-IEA;GO:0030983-IEA;GO:0005524-IEA;GO:0016887-IEA	DNA repair-IEA;ATP-dependent DNA damage sensor activity-IEA;mismatch repair-IEA;mismatch repair complex-IEA;mismatched DNA binding-IEA;ATP binding-IEA;ATP hydrolysis activity-IEA	GO:0005524;GO:0006298;GO:0016887;GO:0030983;GO:0032300;GO:0140664	ATP binding;mismatch repair;ATP hydrolysis activity;mismatched DNA binding;mismatch repair complex;ATP-dependent DNA damage sensor activity	EC:3.6.1.15	nucleoside-triphosphate phosphatase	noIPR;IPR036890;IPR014721;IPR002099;noIPR;IPR013507;IPR038973;IPR014762;noIPR;noIPR;IPR020568;IPR036890	RNA polymerase sigma factor, region 3/4-like;Histidine kinase/HSP90-like ATPase superfamily;Small ribosomal subunit protein uS5 domain 2-type fold, subgroup;DNA mismatch repair protein MutL/Mlh/PMS;DNA mismatch repair protein MutL/Mlh/PMS;DNA mismatch repair protein, S5 domain 2-like;DNA mismatch repair protein MutL/Mlh/Pms-like;DNA mismatch repair, conserved site;DNA mismatch repair, conserved s…	G3DSA:3.30.565.10:FF:000003 (FUNFAM);G3DSA:3.30.565.10 (GENE3D);G3DSA:3.30.230.10 (GENE3D);TIGR00585 (NCBIFAM);PF13589 (PFAM);PF01119 (PFAM);PTHR10073 (PANTHER);PS00058 (PROSITE_PATTERNS);cd00782 (CDD);cd16926 (CDD);SSF54211 (SUPERFAMILY);SSF55874 (SUPERFAMILY)	;;;GO:0030983/GO:0006298/GO:0005524;;GO:0030983/GO:0006298/GO:0005524;GO:0006298/GO:0016887/GO:0032300/GO:0140664/GO:0016887/GO:0032300/GO:0006298;;;;;	;;;mismatched DNA binding/mismatch repair/ATP binding;;mismatched DNA binding/mismatch repair/ATP binding;mismatch repair/ATP hydrolysis activity/mismatch repair complex/ATP-dependent DNA damage sensor activity/ATP hydrolysis activity/mismatch repair complex/mismatch repair;;;;;
Karelsulcia-PENLEP_start_105578_stop_107083_strand_-1_lysS	1506	ATGAGAACTTTGTGTCTTGCTGAGCAAAATTTGATAAGAATAAACAAGCTGAAAACATTAAAACAAATAAATATTAATCCTTATCCTTCTGAAGAATATACAATAACTTATAATTCAAAAGAAATAAGGAATAATTACAAAACCAAGCAAAAGGTTATTATTGCGGGTAGAATTCTTAGAATTCGAAGAATGGGAAAAGCTTCTTTTATAGAATTAAAAGATAAAGATGGAATCATACAAATATATATATCAATAAACAATTTTCATTATGAAAAAAATGTATACAATTTGTTGTTAAAAAAACTTTTAGATATCGGAGATATAATAGGGATTAAAGGTTACTTATTCAAAACGAAAAAAAAACAAATTTCTGTATTTGCAAAACAAATAAAATTATTA…	lysine--tRNA ligase	Candidatus Karelsulcia muelleri	0.0E0	WP_158380350	lysU;lysU;lysU;lysU;lysU;lysU;lysU;lysU;lysU;lysU;lysU	GO:0000287-IEA;GO:0005737-IEA;GO:0004824-IEA;GO:0004812-IEA;GO:0046872-IEA;GO:0005829-IEA;GO:0006430-IEA;GO:0000049-IEA;GO:0005524-IEA;GO:0006412-IEA;GO:0003676-IEA	magnesium ion binding-IEA;cytoplasm-IEA;lysine-tRNA ligase activity-IEA;aminoacyl-tRNA ligase activity-IEA;metal ion binding-IEA;cytosol-IEA;lysyl-tRNA aminoacylation-IEA;tRNA binding-IEA;ATP binding-IEA;translation-IEA;nucleic acid binding-IEA	GO:0000049;GO:0004824;GO:0005524;GO:0005829;GO:0006430	tRNA binding;lysine-tRNA ligase activity;ATP binding;cytosol;lysyl-tRNA aminoacylation	EC:6.1.1.6	lysine--tRNA ligase	IPR018149;IPR004364;IPR004365;IPR012340;noIPR;IPR045864;IPR002313;noIPR;IPR002313;IPR006195;IPR018149;IPR044136;IPR045864;IPR012340	Lysyl-tRNA synthetase, class II, C-terminal;Aminoacyl-tRNA synthetase, class II (D/K/N);OB-fold nucleic acid binding domain, AA-tRNA synthetase-type;Nucleic acid-binding, OB-fold;Nucleic acid-binding, OB-fold;Class II Aminoacyl-tRNA synthetase/Biotinyl protein ligase (BPL) and lipoyl protein ligase (LPL);Lysine-tRNA ligase, class II;Lysine-tRNA ligase, class II;Lysine-tRNA ligase, class II;Aminoa…	PR00982 (PRINTS);PF00152 (PFAM);PF01336 (PFAM);G3DSA:2.40.50.140 (GENE3D);NF001756 (NCBIFAM);G3DSA:3.30.930.10 (GENE3D);TIGR00499 (NCBIFAM);PTHR42918 (PANTHER);MF_00252 (HAMAP);PS50862 (PROSITE_PROFILES);cd00775 (CDD);cd04322 (CDD);SSF55681 (SUPERFAMILY);SSF50249 (SUPERFAMILY)	GO:0004824/GO:0006430/GO:0005524/GO:0005737/GO:0000166;GO:0005524/GO:0006418/GO:0004812/GO:0000166;GO:0003676;;;;GO:0004824/GO:0006430/GO:0005524;GO:0005829/GO:0006430/GO:0000049/GO:0004824;GO:0004824/GO:0006430/GO:0005524;;GO:0004824/GO:0006430/GO:0005524/GO:0005737/GO:0000166;GO:0000166;;	lysine-tRNA ligase activity/lysyl-tRNA aminoacylation/ATP binding/cytoplasm/nucleotide binding;ATP binding/tRNA aminoacylation for protein translation/aminoacyl-tRNA ligase activity/nucleotide binding;nucleic acid binding;;;;lysine-tRNA ligase activity/lysyl-tRNA aminoacylation/ATP binding;cytosol/lysyl-tRNA aminoacylation/tRNA binding/lysine-tRNA ligase activity;lysine-tRNA ligase activity/lysyl…
Karelsulcia-PENLEP_start_107376_stop_108365_strand_1_acoA	990	ATGAAAAAAATTACGCCTGACACCTATTTGAAGTGGTATAAAGATATGTCTTTTTGGAGGAAATTTGAAGAAAGATGCAGATACTTATATTTCAACCAAAAGATAAGTGGTTTTCTCCATTTATATAGTGGGCAAGAATCGATACCTGCAGGGATAACTTATGTAATGAATTTAAAAACAGATAATATGATTACTGGATATAGATGTCATATCCTTGCTTTAGCAATGGGAATAGACCCCAAACAGGTTATGGCAGAATTATATGGAAAAAAGACTGGTACTTCAAGTGGGTTAGGTGGTTCTATGCATATATTTAGTAAAAGATATAGATTTTATGGCGGATATGGCATTGTAGGTGGACAAATTCCATTAGGAGCAGGGATTGCCTTTGCTGATAAA…	pyruvate dehydrogenase (acetyl-transferring) E1 component subunit alpha	Candidatus Karelsulcia muelleri	1.9E-215	WP_158380349	acoA;pdhA;acoA;acoA;pdhA;acoA;pdhA;pdhA	GO:0016491-IEA;GO:0043231-IEA;GO:0006086-IEA;GO:0004739-IEA	oxidoreductase activity-IEA;intracellular membrane-bounded organelle-IEA;pyruvate decarboxylation to acetyl-CoA-IEA;pyruvate dehydrogenase (acetyl-transferring) activity-IEA	GO:0004739;GO:0006086;GO:0043231	pyruvate dehydrogenase (acetyl-transferring) activity;pyruvate decarboxylation to acetyl-CoA;intracellular membrane-bounded organelle	EC:1.2.4.1	pyruvate dehydrogenase (acetyl-transferring)	noIPR;IPR017597;IPR001017;noIPR;IPR050642;noIPR;IPR029061	Large ribosomal subunit protein bL36 superfamily;Pyruvate dehydrogenase (acetyl-transferring) E1 component, alpha subunit, subgroup y;Dehydrogenase, E1 component;Dehydrogenase, E1 component;Pyruvate Dehydrogenase E1 Alpha Subunit;Pyruvate Dehydrogenase E1 Alpha Subunit;Thiamin diphosphate-binding fold	G3DSA:3.40.50.970:FF:000013 (FUNFAM);TIGR03182 (NCBIFAM);PF00676 (PFAM);G3DSA:3.40.50.970 (GENE3D);PTHR11516 (PANTHER);cd02000 (CDD);SSF52518 (SUPERFAMILY)	;GO:0006086/GO:0004739/GO:0043231;GO:0016624;;GO:0006086/GO:0004739;;	;pyruvate decarboxylation to acetyl-CoA/pyruvate dehydrogenase (acetyl-transferring) activity/intracellular membrane-bounded organelle;oxidoreductase activity, acting on the aldehyde or oxo group of donors, disulfide as acceptor;;pyruvate decarboxylation to acetyl-CoA/pyruvate dehydrogenase (acetyl-transferring) activity;;
Karelsulcia-PENLEP_start_108390_stop_109505_strand_1_pdhC	1116	ATGGCAGAGATTATTTATATGCCACGTTTAAGTGATACTATGAAAGAAGGGACAATAGTAAAATGGTATAAACAAGTCGGAGAAACAGTATCCTCAGGTGAAATCTTAGCAGAAATAGAAACTGATAAAGCTATTCAAGAATTTGAATCAGAATTTAATGCTACTCTACTCTATAAAGGAATTAATGAAGGAGAAACAGCCAAACTAAATGATCTCTTATGTATTTTGGGCAAACCAACTGAAAATATAGAGTATTTAATAAAAAATAGATCTGATAAGCAACTAGTAAATAAATATAGTAATCAGAGAAAATTAATTTCACCATTAGCAAAAAAAATTGCTTTAGATGAAAGGATAAGCTTAAAAGATATAAAAGGAAGTGTACCACAAAACCGAATT…	dihydrolipoamide acetyltransferase family protein	Candidatus Karelsulcia muelleri	4.7E-219	WP_274096055	C9I73_098;aceF;C9I73_098;aceF;aceF;C9I73_098	GO:0016746-IEA;GO:0006086-IEA;GO:0045254-IEA	acyltransferase activity-IEA;pyruvate decarboxylation to acetyl-CoA-IEA;pyruvate dehydrogenase complex-IEA	GO:0006086;GO:0016746;GO:0045254	pyruvate decarboxylation to acetyl-CoA;acyltransferase activity;pyruvate dehydrogenase complex	EC:2.3	Acyltransferases	IPR001078;IPR036625;IPR000089;IPR023213;noIPR;IPR004167;noIPR;IPR045257;IPR004167;IPR000089;noIPR;IPR036625;noIPR;IPR011053	2-oxoacid dehydrogenase acyltransferase, catalytic domain;E3-binding domain superfamily;Biotin/lipoyl attachment;Chloramphenicol acetyltransferase-like domain superfamily;Chloramphenicol acetyltransferase-like domain superfamily;Peripheral subunit-binding domain;Peripheral subunit-binding domain;Dihydrolipoamide acetyltransferase/Pyruvate dehydrogenase protein X component;Peripheral subunit-bindi…	PF00198 (PFAM);G3DSA:4.10.320.10 (GENE3D);PF00364 (PFAM);G3DSA:3.30.559.10 (GENE3D);G3DSA:2.40.50.100 (GENE3D);PF02817 (PFAM);PIRSR000440-1 (PIRSR);PTHR23151 (PANTHER);PS51826 (PROSITE_PROFILES);PS50968 (PROSITE_PROFILES);cd06849 (CDD);SSF47005 (SUPERFAMILY);SSF52777 (SUPERFAMILY);SSF51230 (SUPERFAMILY)	GO:0016746;GO:0016746;;;;GO:0016746;;GO:0006086/GO:0045254;GO:0016746;;;GO:0016746;;	acyltransferase activity;acyltransferase activity;;;;acyltransferase activity;;pyruvate decarboxylation to acetyl-CoA/pyruvate dehydrogenase complex;acyltransferase activity;;;acyltransferase activity;;
Karelsulcia-PENLEP_start_109502_stop_109933_strand_-1_hypothetical	432	ATGAAAAGATATAGTTTAATGTTAGAACAAAGGCAGTTTAATGGTAAGTTGTACGTATTTTGCTTAATTCGAAAAAAATATTATCTTTTAAATAAAGAAGAACTTGTTAGACAACAGTTAATTTATTATCTCATAAAAAATAGAGGATATAATGTGAATGAAATATATGTTGAATTTAAATATTCTATTCAGAATATGACAAAGAAAATTGATATTCTAGTTGTTAAAAACAACCGCCCGTTTATAATAGTTGAATGTAAATCTAATGATGGAAATATTTCAGCCAAATATTTTGATCAAATTATGAAATATTATTTAATAATCAAAAGCAAATATCTAGTTCTTACCAATGGTATTCAAAATATTATTTTTGGCTTTCAAAATCATGCAACTGATATT…	type I restriction enzyme HsdR N-terminal domain-containing protein	Candidatus Karelsulcia muelleri	7.6E-79	WP_274096056	SMDSEM_269	GO:0003676-IEA	nucleic acid binding-IEA	GO:0003676	nucleic acid binding			IPR011856;IPR029464	tRNA endonuclease-like domain superfamily;Type I restriction enzyme R protein, N-terminal domain	G3DSA:3.40.1350.10 (GENE3D);PF13588 (PFAM)	GO:0003676;	nucleic acid binding;
Karelsulcia-PENLEP_start_109990_stop_110232_strand_1_hypothetical	243	ATGACCAAAAAGATTTCTTTTAACAATCTTGTTGAAGTAAAACCAATAAATTTCATTTTAAATAAGATATTTCACATGTTCCTAGACAAATTTAGGAGTTATAAGAATGAAGAAAAAGTTAATAAGATAGCTAAATTAGTATTTCTAATAACAGAAGCAGATAAAAAAAAGAAGATATATTTTTTAAAAAATGCAGACATAGTGAAAGAACTAATTGCTAAAATATATTATTTCAAATTATAA	UOQ33027.1 DNA polymerase III subunit delta	Candidatus Karelsulcia muelleri	2.8E-33	AXN02634
Karelsulcia-PENLEP_start_110296_stop_111249_strand_1_trxB	954	ATGTTTAACTTTATGTCAAGTAGAGGTTTTGGGAAAATATTTGATTGTATCATTATAGGAGGTGGTCCTGCAGGATATACAGCTGCCATTTATTTAGCTCGTGCAGAAATAAAACACATTCTTTTTACGGGGTTTCAACCAGGGGGACAATTGATATCAACCAACAAAATAGAAAATTATCCTGGATTTAAGGATGGCATATCTGGCTATAAATTAATGGAATCTTTTAAAGCACAAAGTGAAAAATTTGGCACTCAGGTAAAATATAATAGTGTAGTAAAAATTAATATTAACAGCAAACTGCATGAAACTGTATTAGATAATTCTTTAAAACTTAAAACAAAAGCAATAATTATAGCAACAGGAGCGAATAATAGATATTTAAATATAGAGAATGAA…	thioredoxin-disulfide reductase	Candidatus Karelsulcia muelleri	2.7E-200	WP_261788256				GO:0004791;GO:0005737;GO:0019430	thioredoxin-disulfide reductase (NADPH) activity;cytoplasm;removal of superoxide radicals	EC:1.8.1.9;EC:1.8.1.8	thioredoxin-disulfide reductase;protein-disulfide reductase	noIPR;noIPR;IPR036188;IPR023753;IPR005982;IPR036188;noIPR;noIPR;noIPR;noIPR;IPR050097;IPR008255;IPR036188	ATPase, nucleotide binding domain;ATPase, nucleotide binding domain;FAD/NAD(P)-binding domain superfamily;FAD/NAD(P)-binding domain;Thioredoxin reductase;FAD/NAD(P)-binding domain superfamily;FAD/NAD(P)-binding domain superfamily;FAD/NAD(P)-binding domain superfamily;FAD/NAD(P)-binding domain superfamily;FAD/NAD(P)-binding domain superfamily;Ferredoxin--NADP reductase type 2;Pyridine nucleotide-d…	PR00469 (PRINTS);PR00368 (PRINTS);G3DSA:3.50.50.60 (GENE3D);PF07992 (PFAM);TIGR01292 (NCBIFAM);G3DSA:3.50.50.60 (GENE3D);PIRSR000137-2 (PIRSR);PIRSR000238-2 (PIRSR);PIRSR000238-1 (PIRSR);PIRSR000350-3 (PIRSR);PTHR48105 (PANTHER);PS00573 (PROSITE_PATTERNS);SSF51905 (SUPERFAMILY)	;;;GO:0016491;GO:0005737/GO:0019430/GO:0004791;;;;;;;GO:0016491;	;;;oxidoreductase activity;cytoplasm/removal of superoxide radicals/thioredoxin-disulfide reductase (NADPH) activity;;;;;;;oxidoreductase activity;
Karelsulcia-PENLEP_start_111313_stop_112263_strand_-1_pheS	951	ATGCTAGAGTTTCTGAAATCATTAAAAGAATTAAAACAACTTGTAGTAAAAGTAAAGTTATTGTTTAAAAATAAGAACTTTCTAGAGTTAGAGAAAGTTAACAAAAAAAAAATAGGACTAAGAATTAATACATTAAAAAAAAATCTTAAAAGAAAGCTTGAAGCTTTTAACCACTTTAAAAACCCTAGAAAATATGAAAATGAAAAACATGATTTCACTAAACCTGGTAAACAATATAGCTTAGGAACTATACATCCGATTTCGATTATAAATAATAAAATAATATTACTCTTTCAGAAAATAGGATTTGAACTTTGTGAAGGGCCTGAAATAGAAGATGATTGGCATAATTTTACTGCATTAAACTTTCCATTGTATCATCCAGCGAGAGATATGCAT…	phenylalanine--tRNA ligase subunit alpha	Candidatus Karelsulcia muelleri	2.8E-209	AXN02632	pheS;pheS;pheS;pheS;pheS;pheS;pheS;pheS;pheS;pheS;pheS;pheS;pheS;pheS;pheS;pheS;pheS;pheS;pheS;pheS;pheS;pheS;pheS;pheS;pheS;pheS;pheS;pheS;pheS;pheS;pheS;pheS;pheS;pheS;pheS;pheS;pheS;pheS;pheS;pheS;pheS;pheS;pheS;pheS;pheS	GO:0000287-IEA;GO:0005737-IEA;GO:0004812-IEA;GO:0004826-IEA;GO:0046872-IEA;GO:0006432-IEA;GO:0000049-IEA;GO:0005524-IEA;GO:0006412-IEA	magnesium ion binding-IEA;cytoplasm-IEA;aminoacyl-tRNA ligase activity-IEA;phenylalanine-tRNA ligase activity-IEA;metal ion binding-IEA;phenylalanyl-tRNA aminoacylation-IEA;tRNA binding-IEA;ATP binding-IEA;translation-IEA	GO:0000049;GO:0004826;GO:0005524;GO:0005737;GO:0006432	tRNA binding;phenylalanine-tRNA ligase activity;ATP binding;cytoplasm;phenylalanyl-tRNA aminoacylation	EC:6.1.1.20	phenylalanine--tRNA ligase	IPR045864;IPR004529;IPR002319;noIPR;IPR006195;IPR022911;noIPR;IPR045864	Class II Aminoacyl-tRNA synthetase/Biotinyl protein ligase (BPL) and lipoyl protein ligase (LPL);Phenylalanyl-tRNA synthetase, class IIc, alpha subunit;Phenylalanyl-tRNA synthetase;Phenylalanyl-tRNA synthetase;Aminoacyl-tRNA synthetase, class II;Phenylalanine-tRNA ligase alpha chain 1, bacterial;Phenylalanine-tRNA ligase alpha chain 1, bacterial;Class II Aminoacyl-tRNA synthetase/Biotinyl protein…	G3DSA:3.30.930.10 (GENE3D);TIGR00468 (NCBIFAM);PF01409 (PFAM);PTHR11538 (PANTHER);PS50862 (PROSITE_PROFILES);MF_00281 (HAMAP);cd00496 (CDD);SSF55681 (SUPERFAMILY)	;GO:0006432/GO:0005524/GO:0005737/GO:0004826/GO:0000166;GO:0005524/GO:0043039/GO:0004812/GO:0000049;GO:0004826/GO:0006432/GO:0005737;;GO:0004826;;	;phenylalanyl-tRNA aminoacylation/ATP binding/cytoplasm/phenylalanine-tRNA ligase activity/nucleotide binding;ATP binding/tRNA aminoacylation/aminoacyl-tRNA ligase activity/tRNA binding;phenylalanine-tRNA ligase activity/phenylalanyl-tRNA aminoacylation/cytoplasm;;phenylalanine-tRNA ligase activity;;
Karelsulcia-PENLEP_start_112308_stop_112502_strand_-1_hypothetical	195	ATGGAGCAAGTTAATAACATCGAAGATAAAGAATATAATAAAAAAGCAAATCATATAGAATTGTCTGCTGATCAAAAATATGAGCGTGAAGTTATAAAGAAAAGAAAAACAAAACATATATTTTCATTAACAAAAAGTTTTCTATTAATATCTTATATTGTTATAAGAATAATTTATTTATATTATTCAGGTTAG	hypothetical protein	Candidatus Karelsulcia muelleri	2.8E-22	WP_274096061
Karelsulcia-PENLEP_start_112601_stop_113686_strand_-1_Ketol-acid	1086	TTGATATTTAGTAAAAATTTACTAGATTTCAGATCATACAAGATGTATATGAAAATAAAAATTGGTTCAAACTACGAAGAAATTATAACTAAGAAAGAATTTAGTTTAAATAAAGCAAGAGAAATTTTATCAAATGAAAGAATAGCAGTCCTAGGATATGGAATACAAGGACCTGGGCAAGCCTTAAATTTAAAAGATAATGGTTTTAATGTAATAATAGGCCAAAGAAAAAAATCTAAATCTTGGGAAAAAGCTGTAAAAGACGGATGGATACCTAATGAAACTCTATTCGAAATAGAAGAAGCAGCAGAAAAAGGAAGTATAATTATGTTTTTATTATCTGATGCAGCTCAAATTGAGGTGTGGCCAAAAATTAAAAAATTTCTTTCTCCAGGAAAA…	Ketol-acid reductoisomerase	Candidatus Karelsulcia muelleri	1.6E-246	AXN02631	C9I73_093;C9I73_093;ASU30_161;ASU30_161;DMIN_02570;DMIN_02570;DMIN_02570;C9I73_093;ASU30_161;DMIN_02570;C9I73_093;ASU30_161;ASU30_161;DMIN_02570;C9I73_093;ASU30_161;ASU30_161;C9I73_093;C9I73_093;DMIN_02570;ASU30_161;DMIN_02570;C9I73_093	GO:0009097-IEA;GO:0016491-IEA;GO:0046872-IEA;GO:0009099-IEA;GO:0008652-IEA;GO:0004455-IEA;GO:0009082-IEA;GO:0016853-IEA	isoleucine biosynthetic process-IEA;oxidoreductase activity-IEA;metal ion binding-IEA;L-valine biosynthetic process-IEA;amino acid biosynthetic process-IEA;ketol-acid reductoisomerase activity-IEA;branched-chain amino acid biosynthetic process-IEA;isomerase activity-IEA	GO:0004455;GO:0009097;GO:0009099	ketol-acid reductoisomerase activity;isoleucine biosynthetic process;L-valine biosynthetic process	EC:1.1.1.86	ketol-acid reductoisomerase (NADP(+))	noIPR;IPR013116;IPR013023;IPR013328;IPR000506;noIPR;IPR013328;noIPR;noIPR;IPR013023;IPR000506;IPR013116;IPR008927;IPR036291	Large ribosomal subunit protein bL28/bL31-like superfamily;Ketol-acid reductoisomerase, N-terminal;Ketol-acid reductoisomerase;6-phosphogluconate dehydrogenase, domain 2;Ketol-acid reductoisomerase, C-terminal;Ketol-acid reductoisomerase, C-terminal;6-phosphogluconate dehydrogenase, domain 2;6-phosphogluconate dehydrogenase, domain 2;6-phosphogluconate dehydrogenase, domain 2;Ketol-acid reductois…	G3DSA:1.10.1040.10:FF:000003 (FUNFAM);PF07991 (PFAM);TIGR00465 (NCBIFAM);G3DSA:1.10.1040.10 (GENE3D);PF01450 (PFAM);G3DSA:3.40.50.720 (GENE3D);G3DSA:1.10.1040.10 (GENE3D);PIRSR000118-1 (PIRSR);PIRSR000118-2 (PIRSR);PTHR21371 (PANTHER);PS51851 (PROSITE_PROFILES);PS51850 (PROSITE_PROFILES);SSF48179 (SUPERFAMILY);SSF51735 (SUPERFAMILY)	;;GO:0009082/GO:0016491;;GO:0004455/GO:0009082;;;;;GO:0009082/GO:0016491/GO:0009099/GO:0004455/GO:0009097;GO:0004455/GO:0009082;;;	;;branched-chain amino acid biosynthetic process/oxidoreductase activity;;ketol-acid reductoisomerase activity/branched-chain amino acid biosynthetic process;;;;;branched-chain amino acid biosynthetic process/oxidoreductase activity/L-valine biosynthetic process/ketol-acid reductoisomerase activity/isoleucine biosynthetic process;ketol-acid reductoisomerase activity/branched-chain amino acid bios…	ilvC	Isoleucine / Valine biosynthesis
Karelsulcia-PENLEP_start_113727_stop_113984_strand_-1_hypothetical	258	ATGTTTTTAAAAACAAAGAAAATGAAAAGAAAAATAATTTTATATATTGTTTCAGATAAGAATAAAACTTTAAATCAAAGAATATTAAATATGTTTAATACAAGAAATTTAGAAATAATAAAAACTTTATTGTTTAAACAAGACAAAAAAGCCTGGTGTATACTAGAGATTGCAAGTGTAGTAGACATTATCTTGAAAATAATAGTACGATTATTTAAAACAATAGGAATATCTTCTATTTATTATTGCAAATCATAA	UOQ27811.1 Acetolactate synthase small subunit	Candidatus Karelsulcia muelleri	8.8E-31	WP_274096062
Karelsulcia-PENLEP_start_113975_stop_115660_strand_-1_ilvB	1686	ATGACATCACCAGGGGCAGAAATAATAGTTAAAAGTTTAATTTATAATAAAGTAAAATTTATATTTGGTTATCCTGGTGGAGCAGTAATGCCAATATATGATTCATTGTTTACTTACAAAAAACAAATTAAGCACATATTAACTCGGCATGAACAAGGATCAATCCATGCAGCACAAGGGTATGCTAGAGTAACTGGAAAACCGGGAATTTGCTTATCTACATCAGGCCCAGGCTCAACTAATATAATTACTGGATTAGCCGATGCCTTAATTGATAGTACTCCTTTATTATGTATAACAGGTCAAGTTGCTTCAAATTTATTAGGTTCAGATGCATTTCAAGAAGTAGATATAATAGATATATCAAGACCAGTAACAAAGTGGAATATTCAAATTACT…	biosynthetic-type acetolactate synthase large subunit	Candidatus Karelsulcia muelleri	0.0E0	WP_274096063				GO:0000287;GO:0003984;GO:0005948;GO:0009097;GO:0009099;GO:0030976;GO:0050660	magnesium ion binding;acetolactate synthase activity;acetolactate synthase complex;isoleucine biosynthetic process;L-valine biosynthetic process;thiamine pyrophosphate binding;flavin adenine dinucleotide binding	EC:2.2.1.6	acetolactate synthase	noIPR;noIPR;IPR012000;noIPR;IPR011766;noIPR;IPR012001;noIPR;IPR012846;noIPR;IPR045229;IPR039368;noIPR;IPR029061;IPR029061;IPR029035	S-adenosyl-L-methionine-dependent methyltransferase, MraW, recognition domain superfamily;S-adenosyl-L-methionine-dependent methyltransferase, MraW, recognition domain superfamily;Thiamine pyrophosphate enzyme, central domain;Thiamine pyrophosphate enzyme, central domain;Thiamine pyrophosphate enzyme, TPP-binding;Thiamine pyrophosphate enzyme, TPP-binding;Thiamine pyrophosphate enzyme, N-terminal…	G3DSA:3.40.50.1220:FF:000008 (FUNFAM);G3DSA:3.40.50.970:FF:000007 (FUNFAM);PF00205 (PFAM);G3DSA:3.40.50.1220 (GENE3D);PF02775 (PFAM);G3DSA:3.40.50.970 (GENE3D);PF02776 (PFAM);G3DSA:3.40.50.970 (GENE3D);TIGR00118 (NCBIFAM);PIRSR036565-2 (PIRSR);PTHR18968 (PANTHER);cd02015 (CDD);cd07035 (CDD);SSF52518 (SUPERFAMILY);SSF52518 (SUPERFAMILY);SSF52467 (SUPERFAMILY)	;;GO:0030976/GO:0000287;;GO:0030976/GO:0003824;;GO:0030976;;GO:0009082/GO:0000287/GO:0003984/GO:0050660/GO:0030976;;GO:0009099/GO:0005948/GO:0009097/GO:0003984/GO:0050660;GO:0030976;;;;	;;thiamine pyrophosphate binding/magnesium ion binding;;thiamine pyrophosphate binding/catalytic activity;;thiamine pyrophosphate binding;;branched-chain amino acid biosynthetic process/magnesium ion binding/acetolactate synthase activity/flavin adenine dinucleotide binding/thiamine pyrophosphate binding;;L-valine biosynthetic process/acetolactate synthase complex/isoleucine biosynthetic process/…	ilvB	Isoleucine / Valine biosynthesis
Karelsulcia-PENLEP_start_115657_stop_117357_strand_-1_ilvD	1701	ATGGTAGAAAATATAGTCTATAATAGATATAGTTATACACTAACTAATGATGAATATTTACCAGCCTCAAGAGCTATGCTATATGCTACAGGGCTAAACTCAAAAGATTTAAATAAACCTCAAATAGGAATAGTAAGCAATTGGTATGAGGGAAATCCATGTAATATGCATTTGAATATTTTATCTAAACAAACAAAAAACTCAATAAATAAAAATGATATGATTGGGTATCAGTTTACTACGATAGGAGTAAGTGATGGCATGACAATGGGCACACCAGGTATGAAATACTCATTACCTTCTAGAGAACTAATAGCAGATAGTATTGAAAGTGTAGTAAAAGCTCAACATTATGATGGAATAATTGGAATACCAGGATGCGATAAAAATATACCAGGA…	dihydroxy-acid dehydratase	Candidatus Karelsulcia muelleri	0.0E0	WP_274096064	ilvD;ilvD;ilvD;ilvD;ilvD;ilvD;ilvD;ilvD;ilvD;ilvD;ilvD;ilvD;ilvD;ilvD;ilvD;ilvD;ilvD;ilvD;ilvD;ilvD	GO:0009097-IEA;GO:0000287-IEA;GO:0016836-IEA;GO:0046872-IEA;GO:0004160-IEA;GO:0009099-IEA;GO:0016829-IEA;GO:0008652-IEA;GO:0051537-IEA;GO:0009082-IEA	isoleucine biosynthetic process-IEA;magnesium ion binding-IEA;hydro-lyase activity-IEA;metal ion binding-IEA;dihydroxy-acid dehydratase activity-IEA;L-valine biosynthetic process-IEA;lyase activity-IEA;amino acid biosynthetic process-IEA;2 iron, 2 sulfur cluster binding-IEA;branched-chain amino acid biosynthetic process-IEA	GO:0004160;GO:0009082	dihydroxy-acid dehydratase activity;branched-chain amino acid biosynthetic process	EC:4.2.1.9	dihydroxy-acid dehydratase	noIPR;IPR004404;IPR000581;IPR056740;IPR042096;noIPR;IPR050165;IPR020558;IPR020558;IPR004404;IPR037237;noIPR	Large ribosomal subunit protein uL18, bacterial-type;Dihydroxy-acid dehydratase;Dihydroxy-acid/6-phosphogluconate dehydratase, N-terminal;Dihydroxy-acid/6-phosphogluconate dehydratase, C-terminal;Dihydroxy-acid dehydratase, C-terminal;Dihydroxy-acid dehydratase, C-terminal;Dihydroxy-acid dehydratase IlvD/Edd;Dihydroxy-acid/6-phosphogluconate dehydratase, conserved site;Dihydroxy-acid/6-phosphoglu…	G3DSA:3.50.30.80:FF:000001 (FUNFAM);TIGR00110 (NCBIFAM);PF00920 (PFAM);PF24877 (PFAM);G3DSA:3.50.30.80 (GENE3D);NF002068 (NCBIFAM);PTHR21000 (PANTHER);PS00887 (PROSITE_PATTERNS);PS00886 (PROSITE_PATTERNS);MF_00012 (HAMAP);SSF143975 (SUPERFAMILY);SSF52016 (SUPERFAMILY)	;GO:0004160/GO:0009082;;;;;GO:0009082/GO:0004160;GO:0003824;GO:0003824;GO:0004160/GO:0009082;;	;dihydroxy-acid dehydratase activity/branched-chain amino acid biosynthetic process;;;;;branched-chain amino acid biosynthetic process/dihydroxy-acid dehydratase activity;catalytic activity;catalytic activity;dihydroxy-acid dehydratase activity/branched-chain amino acid biosynthetic process;;	ilvD	Isoleucine / Valine biosynthesis
Karelsulcia-PENLEP_start_117499_stop_118179_strand_1_lipB	681	ATGGTGAAACCAAAACCTATTTTTTATATCAAAGATTTTTGTTGCACAGATTTTCTCGGGTTATGCAACCTACAAAAACAAATTTTAAAGCTAAAAATTAAATTTATTAATAAAAAATATAATTGGCTTCTTGTTTTGGAACATAATAATGTTTATACCTTTGGTACTAGTACGAAATGTTATAATTTCTTTAGGTTTTCTAACAATAAAACATTTAAAAAAATACAAATATTAAAAGTAGATCGAGGCGGACAAGTAACTTTTCATGGACCAGGACAACTTGTTATTTATTTTATTTTAGACTTATTTTTATTTAATTATGATTTTAATCTTTATTTACGTTTTCTTGAAAATATTATTATAATTACTCTTTTAAAAAATCAAATCTTTTCTTTTAGA…	lipoyl(octanoyl) transferase LipB	Candidatus Karelsulcia muelleri	2.0E-140	WP_274096065	lipB;lipB;lipB;C9I73_089;lipB;lipB;lipB;C9I73_089;lipB;lipB;lipB;lipB;lipB;lipB;lipB;lipB;lipB;lipB;lipB;lipB;lipB;lipB;lipB	GO:0016746-IEA;GO:0005737-IEA;GO:0033819-IEA	acyltransferase activity-IEA;cytoplasm-IEA;lipoyl(octanoyl) transferase activity-IEA	GO:0009249;GO:0033819	protein lipoylation;lipoyl(octanoyl) transferase activity	EC:2.3.1.181	lipoyl(octanoyl) transferase	IPR000544;IPR045864;IPR000544;IPR004143;noIPR;noIPR;noIPR;IPR020605;IPR004143;IPR045864	Octanoyltransferase;Class II Aminoacyl-tRNA synthetase/Biotinyl protein ligase (BPL) and lipoyl protein ligase (LPL);Octanoyltransferase;Biotinyl protein ligase (BPL) and lipoyl protein ligase (LPL), catalytic domain;Biotinyl protein ligase (BPL) and lipoyl protein ligase (LPL), catalytic domain;Biotinyl protein ligase (BPL) and lipoyl protein ligase (LPL), catalytic domain;Biotinyl protein ligas…	TIGR00214 (NCBIFAM);G3DSA:3.30.930.10 (GENE3D);PIRSF016262 (PIRSF);PF21948 (PFAM);PIRSR016262-3 (PIRSR);PIRSR016262-1 (PIRSR);PTHR10993 (PANTHER);PS01313 (PROSITE_PATTERNS);PS51733 (PROSITE_PROFILES);SSF55681 (SUPERFAMILY)	GO:0033819/GO:0009249;;GO:0033819/GO:0009249;GO:0036211;;;GO:0009249/GO:0033819;GO:0033819/GO:0009249;GO:0036211;	lipoyl(octanoyl) transferase activity/protein lipoylation;;lipoyl(octanoyl) transferase activity/protein lipoylation;protein modification process;;;protein lipoylation/lipoyl(octanoyl) transferase activity;lipoyl(octanoyl) transferase activity/protein lipoylation;protein modification process;
Karelsulcia-PENLEP_start_118147_stop_119478_strand_-1_hisS	1332	ATGTTAAATATAAAATTACCTAAAGGCACTAGAGACTTTACAAACCAAGAAATAAGAAAAAGAAATTTCTTAATTAATATAATTAGAAAGAATTTTAAATTATTTGGATTTTCACCTTTAGAGACAAGTTCAATAGAAAAAATATCAATTTTAAAGAAAGTATATGAAAAAGAGAATCAGAAAATGCTTTTTAATGTTATTAATTCCGTAGATTTAGGAATAAAAAAAAATGCGTTAATATATGATTTAACTGTACCCTTAGTACGCCATATAAAAATGAATGTCTCAAAAACATTATTACCTTTTAAAAGATATCAAATACAAAAAGTCTGGCGAGCTGAGAAACCACAAAATGGAAGATTTCGAGAATTTTACCAATGCGATGCAGATATTATAGGC…	histidine--tRNA ligase	Candidatus Karelsulcia muelleri	9.1E-269	WP_274096066	A0A6G6BU70;C9I73_088;C9I73_088;A0A6G6BU67;A0A6G6BTZ3;A0A6G6BT76;A0A6G6BU67;A0A6G6BTY4;hisS;hisS;A0A6G6BT76;A0A6G6BTY4;A0A6G6BT76;A0A6G6BU70;A0A6G6BTY4;A0A6G6BTY2;hisS;A0A6G6BU37;A0A6G6BU29;hisS;hisS;A0A6G6BTY2;C9I73_088;A0A6G6BT76;A0A6G6BU70;A0A6G6BU67;A0A6G6BU29;A0A6G6BU67;A0A6G6BU70;A0A6G6BTY4;A0A6G6BTY2;A0A6G6BU70;hisS;hisS;A0A6G6BU37;C9I73_088;A0A6G6BT76;A0A6G6BU67;A0A6G6BTY4;A0A6G6BTZ3;A0A6G…	GO:0006418-IEA;GO:0004821-IEA;GO:0006427-IEA;GO:0005737-IEA;GO:0004812-IEA;GO:0140101-IEA;GO:0005524-IEA;GO:0006412-IEA	tRNA aminoacylation for protein translation-IEA;histidine-tRNA ligase activity-IEA;histidyl-tRNA aminoacylation-IEA;cytoplasm-IEA;aminoacyl-tRNA ligase activity-IEA;catalytic activity, acting on a tRNA-IEA;ATP binding-IEA;translation-IEA	GO:0004821;GO:0005524;GO:0005737;GO:0006427	histidine-tRNA ligase activity;ATP binding;cytoplasm;histidyl-tRNA aminoacylation	EC:6.1.1.21	histidine--tRNA ligase	IPR045864;IPR004154;IPR036621;IPR041715;IPR004516;IPR015807;noIPR;IPR006195;IPR041715;IPR045864;noIPR	Class II Aminoacyl-tRNA synthetase/Biotinyl protein ligase (BPL) and lipoyl protein ligase (LPL);Anticodon-binding;Anticodon-binding domain superfamily;Class II Histidinyl-tRNA synthetase (HisRS)-like catalytic core domain;Histidine-tRNA ligase/ATP phosphoribosyltransferase regulatory subunit;Histidine-tRNA ligase;Histidine-tRNA ligase;Aminoacyl-tRNA synthetase, class II;Class II Histidinyl-tRNA …	G3DSA:3.30.930.10 (GENE3D);PF03129 (PFAM);G3DSA:3.40.50.800 (GENE3D);PF13393 (PFAM);PIRSF001549 (PIRSF);TIGR00442 (NCBIFAM);PTHR11476 (PANTHER);PS50862 (PROSITE_PROFILES);cd00773 (CDD);SSF55681 (SUPERFAMILY);SSF52954 (SUPERFAMILY)	;;;;GO:0005737;GO:0004821/GO:0005524/GO:0006427;;;;;	;;;;cytoplasm;histidine-tRNA ligase activity/ATP binding/histidyl-tRNA aminoacylation;;;;;
Karelsulcia-PENLEP_start_119537_stop_122104_strand_1_valS	2568	ATGATTTATACAAATCTTGAAAAAGAATATAATTATAAGAAAAATGATACTATAATTTACAAAAAATGGGAAACAAATAAAGATTTTGCTTCTTTTCCTGATAATCGTCTATCATATGTTGTAATTATGCCACCACCAAATATTACTGGAGACCTTCACATTGGACATATATTAAATAATACGATACAAGACATTTTAGTAAGAAAGGCAAGATTAGAAGGTTTTAATACTTGTTGGGTGCCAGGTCTAGATCATGCCTCAATAGCTACTGAACTTAAACTAATAAATGAATTAAAAAAAAAAGGATGTTCAAAACAAAAGATAGGTTTTAAAAACTTTTTAAATTTAGCTACTAAATGGAAACTAAAATATAGCAAAAATATCATTGAACAATTAAAA…	valine--tRNA ligase	Candidatus Karelsulcia muelleri	0.0E0	WP_158380341	valS;valS;valS;valS;valS;valS;valS;valS;valS;valS;valS;valS;valS;valS;valS;valS;valS;valS;valS;valS;valS;valS;valS;valS;valS;valS;valS;valS;valS;valS;valS;valS;valS;valS;valS;valS	GO:0004832-IEA;GO:0005737-IEA;GO:0006438-IEA;GO:0004812-IEA;GO:0106074-IEA;GO:0005829-IEA;GO:0002161-IEA;GO:0006412-IEA;GO:0005524-IEA	valine-tRNA ligase activity-IEA;cytoplasm-IEA;valyl-tRNA aminoacylation-IEA;aminoacyl-tRNA ligase activity-IEA;aminoacyl-tRNA metabolism involved in translational fidelity-IEA;cytosol-IEA;aminoacyl-tRNA editing activity-IEA;translation-IEA;ATP binding-IEA	GO:0002161;GO:0004832;GO:0005524;GO:0005829;GO:0006438	aminoacyl-tRNA editing activity;valine-tRNA ligase activity;ATP binding;cytosol;valyl-tRNA aminoacylation	EC:6.1.1.9;EC:3.1.1	valine--tRNA ligase;Acting on ester bonds	IPR002303;IPR014729;IPR009008;noIPR;IPR002300;IPR002303;IPR014729;IPR002300;noIPR;IPR014729;IPR013155;IPR002303;IPR001412;noIPR;IPR009008;IPR009080	Valine-tRNA ligase;Rossmann-like alpha/beta/alpha sandwich fold;Valyl/Leucyl/Isoleucyl-tRNA synthetase, editing domain;Valyl/Leucyl/Isoleucyl-tRNA synthetase, editing domain;Aminoacyl-tRNA synthetase, class Ia;Valine-tRNA ligase;Rossmann-like alpha/beta/alpha sandwich fold;Aminoacyl-tRNA synthetase, class Ia;Aminoacyl-tRNA synthetase, class Ia;Rossmann-like alpha/beta/alpha sandwich fold;Methiony…	PR00986 (PRINTS);G3DSA:3.40.50.620 (GENE3D);G3DSA:3.90.740.10 (GENE3D);G3DSA:1.10.730.10 (GENE3D);PF00133 (PFAM);TIGR00422 (NCBIFAM);G3DSA:3.40.50.620 (GENE3D);PF00133 (PFAM);NF004349 (NCBIFAM);G3DSA:3.40.50.620 (GENE3D);PF08264 (PFAM);PTHR11946 (PANTHER);PS00178 (PROSITE_PATTERNS);SSF52374 (SUPERFAMILY);SSF50677 (SUPERFAMILY);SSF47323 (SUPERFAMILY)	GO:0005524/GO:0004832/GO:0006438/GO:0000166;;GO:0002161/GO:0006418;;GO:0005524/GO:0006418/GO:0004812/GO:0000166;GO:0005524/GO:0004832/GO:0006438/GO:0000166;;GO:0005524/GO:0006418/GO:0004812/GO:0000166;;;GO:0006418/GO:0004812;GO:0005524/GO:0004832/GO:0006438/GO:0000166/GO:0004832/GO:0005829/GO:0006438;GO:0005524/GO:0006418/GO:0004812/GO:0000166;;GO:0002161/GO:0006418;GO:0005524/GO:0006418/GO:00048…	ATP binding/valine-tRNA ligase activity/valyl-tRNA aminoacylation/nucleotide binding;;aminoacyl-tRNA editing activity/tRNA aminoacylation for protein translation;;ATP binding/tRNA aminoacylation for protein translation/aminoacyl-tRNA ligase activity/nucleotide binding;ATP binding/valine-tRNA ligase activity/valyl-tRNA aminoacylation/nucleotide binding;;ATP binding/tRNA aminoacylation for protein …
Karelsulcia-PENLEP_start_122139_stop_122441_strand_1_rsfS	303	ATGATAAAAAATTTGTTCTTATTAAAATCTATTATAGATGTAATATCTAGAAATGATGGAGAAGAAATTACTTTATTAAATTTCTATAAAAAAAAAAACAGAATTTATGATTACTTTGTAATTTGTAATGGAAAGTCAAAGAAACATGTTTCTTATATTTATCAAAATTTAAAATTAGAGAAAAATCCTAATAAGGTTGAAGGGCTTGAAACAAGTAAATGGATTTTGATTGATTATATAAATATCATTGTACATATTTTTTTAAAAGAAATGAGAGTTTCTTATAATATTGATAACATCTAA	ribosome silencing factor	Candidatus Karelsulcia muelleri	3.0E-61	WP_158380340				GO:0017148;GO:0043023;GO:0090071	negative regulation of translation;ribosomal large subunit binding;negative regulation of ribosome biogenesis			IPR043519;IPR004394;noIPR;IPR004394;IPR043519	Nucleotidyltransferase superfamily;Protein Iojap/ribosomal silencing factor RsfS;Protein Iojap/ribosomal silencing factor RsfS;Protein Iojap/ribosomal silencing factor RsfS;Nucleotidyltransferase superfamily	G3DSA:3.30.460.10 (GENE3D);TIGR00090 (NCBIFAM);PF02410 (PFAM);PTHR21043 (PANTHER);SSF81301 (SUPERFAMILY)	;;;GO:0043023/GO:0090071/GO:0017148;	;;;ribosomal large subunit binding/negative regulation of ribosome biogenesis/negative regulation of translation;
Karelsulcia-PENLEP_start_123145_stop_124272_strand_1_dnaN	1128	ATGAATTTTGTAATAGATAGTAACTATTTTTTTCAAAATTTAAAAGCAATTTCTAGCGTTCTTAGTACAAGGAATAATATTAATATTTTAACTTGTTTTATTTTAAATCTTACAAATGGATTATTAAAGATTAAAGCTTCAGATTTATATCTTTGTATGAAAATTACATTAAAGGTAGTATCAAAAATGAATGGAAAAGTAGCTGTACCAGCCAAATTATTAATAGAAATTTTAAAACAAATACCTGAACAACCAATAAAAATTAAAACAATAAATTATAACCAACTTAGAATTTCAAGTTTGAAAGGAAACTATGAGCTTTGTGTTTTAGACCATAAATTATTTCCAAAACATAAGAAAATAAAGAATCCTAAATATTGTATTCTCAAAAAAGATACA…	DNA polymerase III subunit beta	Candidatus Karelsulcia muelleri	7.6E-222	WP_158380339	dnaN;dnaN;dnaN;dnaN;dnaN;dnaN;dnaN;dnaN;dnaN;dnaN;dnaN;dnaN;dnaN;dnaN;dnaN;dnaN;dnaN;dnaN;dnaN;dnaN;dnaN;dnaN;dnaN;dnaN	GO:0003677-IEA;GO:0003887-IEA;GO:0006260-IEA;GO:0006271-IEA;GO:0008408-IEA;GO:0005737-IEA;GO:0009360-IEA;GO:0071897-IEA	DNA binding-IEA;DNA-directed DNA polymerase activity-IEA;DNA replication-IEA;DNA strand elongation involved in DNA replication-IEA;3'-5' exonuclease activity-IEA;cytoplasm-IEA;DNA polymerase III complex-IEA;DNA biosynthetic process-IEA	GO:0003677;GO:0003887;GO:0006271;GO:0008408;GO:0009360	DNA binding;DNA-directed DNA polymerase activity;DNA strand elongation involved in DNA replication;3'-5' exonuclease activity;DNA polymerase III complex	EC:3.1;EC:2.7.7.7	Acting on ester bonds;DNA-directed DNA polymerase	IPR001001;noIPR;IPR001001;IPR022635;IPR022637;noIPR;IPR022634;IPR001001;IPR001001;IPR046938;IPR046938;IPR046938	DNA polymerase III, beta sliding clamp;DNA polymerase III, beta sliding clamp;DNA polymerase III, beta sliding clamp;DNA polymerase III, beta sliding clamp, C-terminal;DNA polymerase III, beta sliding clamp, central;DNA polymerase III, beta sliding clamp, central;DNA polymerase III, beta sliding clamp, N-terminal;DNA polymerase III, beta sliding clamp;DNA polymerase III, beta sliding clamp;DNA cl…	PIRSF000804 (PIRSF);G3DSA:3.70.10.10 (GENE3D);TIGR00663 (NCBIFAM);PF02768 (PFAM);PF02767 (PFAM);G3DSA:3.10.150.10 (GENE3D);PF00712 (PFAM);PTHR30478 (PANTHER);cd00140 (CDD);SSF55979 (SUPERFAMILY);SSF55979 (SUPERFAMILY);SSF55979 (SUPERFAMILY)	GO:0006260/GO:0003677/GO:0009360;;GO:0006260/GO:0003677/GO:0009360;GO:0006260/GO:0008408/GO:0009360/GO:0003887/GO:0003677;GO:0006260/GO:0008408/GO:0009360/GO:0003887;;GO:0006260/GO:0008408/GO:0009360/GO:0003887/GO:0003677;GO:0006260/GO:0003677/GO:0009360/GO:0006271;GO:0006260/GO:0003677/GO:0009360;;;	DNA replication/DNA binding/DNA polymerase III complex;;DNA replication/DNA binding/DNA polymerase III complex;DNA replication/3'-5' exonuclease activity/DNA polymerase III complex/DNA-directed DNA polymerase activity/DNA binding;DNA replication/3'-5' exonuclease activity/DNA polymerase III complex/DNA-directed DNA polymerase activity;;DNA replication/3'-5' exonuclease activity/DNA polymerase III…
Karelsulcia-PENLEP_start_124279_stop_126336_strand_1_pheT	2058	ATGAAGATCTCATTTAAATATTTAAAGAAATTTTTATATAAGAAACCCAAGATCAACAGAATCATATTCTTTATTTCAAAACTTGGTTTAGAAGTTTATAAAGTTTATGAAGTCTTTTATAAGTTTCAAGATAAAAGAACAATTATAGATTACATAATAAATATCAAGGTACCTCAAAATAAATATTATTTAATGAACCCTTATCGGCTAAGTAAAGAATTAAATATAAAATTAACTTTAAAGAATTTTAGGATAGTTAATAAAAAAAATCTATTAAGCACTTCATACAGTGTTCTAAGAATTTATCCAGTTTTATTAAAAAATTTGAAAATAGTATCTTCACCAGTTTGGTTAAAAATATACTTAAATAGTTTAGGCTATAAAACTGTTAATTCTTTT…	phenylalanine--tRNA ligase subunit beta	Candidatus Karelsulcia muelleri	0.0E0	WP_158380338	pheT;pheT;pheT;pheT;C9I73_084;pheT;C9I73_084;pheT;pheT;pheT;C9I73_084;pheT;C9I73_084;pheT;pheT;pheT;pheT;pheT;pheT;pheT;pheT;pheT;pheT;pheT;pheT;C9I73_084;C9I73_084;C9I73_084;pheT;C9I73_084;pheT;pheT;pheT;C9I73_084;pheT;pheT;pheT;pheT;pheT;C9I73_084	GO:0000287-IEA;GO:0003723-IEA;GO:0005737-IEA;GO:0004812-IEA;GO:0004826-IEA;GO:0046872-IEA;GO:0006432-IEA;GO:0005524-IEA;GO:0009328-IEA;GO:0006412-IEA	magnesium ion binding-IEA;RNA binding-IEA;cytoplasm-IEA;aminoacyl-tRNA ligase activity-IEA;phenylalanine-tRNA ligase activity-IEA;metal ion binding-IEA;phenylalanyl-tRNA aminoacylation-IEA;ATP binding-IEA;phenylalanine-tRNA ligase complex-IEA;translation-IEA	GO:0000287;GO:0003723;GO:0004826;GO:0005524;GO:0006432;GO:0009328	magnesium ion binding;RNA binding;phenylalanine-tRNA ligase activity;ATP binding;phenylalanyl-tRNA aminoacylation;phenylalanine-tRNA ligase complex	EC:6.1.1.20	phenylalanine--tRNA ligase	IPR041616;IPR005147;IPR045864;IPR005121;IPR036690;IPR005146;noIPR;IPR020825;IPR045060;IPR005147;IPR005121;noIPR;IPR009061;IPR036690;IPR045864	Phenylalanyl tRNA synthetase beta chain, core domain;tRNA synthetase, B5-domain;Class II Aminoacyl-tRNA synthetase/Biotinyl protein ligase (BPL) and lipoyl protein ligase (LPL);Ferrodoxin-fold anticodon-binding domain;Ferrodoxin-fold anticodon-binding domain superfamily;B3/B4 tRNA-binding domain;B3/B4 tRNA-binding domain;Phenylalanyl-tRNA synthetase-like, B3/B4;Phenylalanine-tRNA ligase, class II…	PF17759 (PFAM);PF03484 (PFAM);G3DSA:3.30.930.10 (GENE3D);PF03147 (PFAM);G3DSA:3.30.70.380 (GENE3D);PF03483 (PFAM);G3DSA:3.30.56.10 (GENE3D);G3DSA:3.50.40.10 (GENE3D);PTHR10947 (PANTHER);PS51483 (PROSITE_PROFILES);PS51447 (PROSITE_PROFILES);SSF56037 (SUPERFAMILY);SSF46955 (SUPERFAMILY);SSF54991 (SUPERFAMILY);SSF55681 (SUPERFAMILY)	;GO:0006432/GO:0000287/GO:0005524/GO:0003723;;;;GO:0004826/GO:0003723;;;GO:0004826/GO:0006432/GO:0004826/GO:0006432/GO:0009328;GO:0006432/GO:0000287/GO:0005524/GO:0003723;;;;;	;phenylalanyl-tRNA aminoacylation/magnesium ion binding/ATP binding/RNA binding;;;;phenylalanine-tRNA ligase activity/RNA binding;;;phenylalanine-tRNA ligase activity/phenylalanyl-tRNA aminoacylation/phenylalanine-tRNA ligase activity/phenylalanyl-tRNA aminoacylation/phenylalanine-tRNA ligase complex;phenylalanyl-tRNA aminoacylation/magnesium ion binding/ATP binding/RNA binding;;;;;
Karelsulcia-PENLEP_start_126403_stop_127602_strand_1_rpsA	1200	ATGAATCTTGAACAAGATATAATTAATAAAAACGGTCATTCTAATATAGAAAGAAAAAAAAAAGATAAGAAAACACTATTTTTAAAATCAAAAGAAATAAGAAAACTCCTCAATTTATATAGTTCTACTATCAATAAACTTAAAAACCAAGATATTAAAACATGTAGGATCTTAAAAATAAAGAATAAAAGAATCTTAATTGATCTAGGATTTAAGTACGACTGTATATTATCTAGAAAGGAATTAAAAACTATAGAATTCCAAAATAGAGAATTAAAAACTAGAAAACTTGGACCTAAGGTGAATCAATTAATAGATGTGCTTGTTGAAAAATTAGACTATAAGGGTAAATGTTTTTTATCATACCTAAAAGCCAAGAAAATTAAATCATGGAATAGA…	S1 RNA-binding domain-containing protein	Candidatus Karelsulcia muelleri	4.6E-256	WP_274662183	D2A33_00040;D2A33_00040;D2A33_00040;D2A33_00040;D2A33_00040;D2A33_00040;D2A33_00040	GO:0003735-IEA;GO:0022627-IEA;GO:0003729-IEA;GO:1990904-IEA;GO:0005840-IEA;GO:0006412-IEA;GO:0003676-IEA	structural constituent of ribosome-IEA;cytosolic small ribosomal subunit-IEA;mRNA binding-IEA;ribonucleoprotein complex-IEA;ribosome-IEA;translation-IEA;nucleic acid binding-IEA	GO:0003729;GO:0003735;GO:0006412;GO:0022627	mRNA binding;structural constituent of ribosome;translation;cytosolic small ribosomal subunit			IPR035104;IPR003029;IPR012340;IPR012340;IPR012340;IPR012340;IPR050437;IPR003029;IPR003029;IPR003029;noIPR;IPR012340;IPR012340;IPR012340;IPR012340	Ribosomal protein S1-like;S1 domain;Nucleic acid-binding, OB-fold;Nucleic acid-binding, OB-fold;Nucleic acid-binding, OB-fold;Nucleic acid-binding, OB-fold;Small ribosomal subunit protein bS1-like;S1 domain;S1 domain;S1 domain;S1 domain;Nucleic acid-binding, OB-fold;Nucleic acid-binding, OB-fold;Nucleic acid-binding, OB-fold;Nucleic acid-binding, OB-fold	PR00681 (PRINTS);PF00575 (PFAM);G3DSA:2.40.50.140 (GENE3D);G3DSA:2.40.50.140 (GENE3D);G3DSA:2.40.50.140 (GENE3D);G3DSA:2.40.50.140 (GENE3D);PTHR10724 (PANTHER);PS50126 (PROSITE_PROFILES);PS50126 (PROSITE_PROFILES);PS50126 (PROSITE_PROFILES);cd04465 (CDD);SSF50249 (SUPERFAMILY);SSF50249 (SUPERFAMILY);SSF50249 (SUPERFAMILY);SSF50249 (SUPERFAMILY)	;GO:0003676;;;;;GO:0022627/GO:0003735/GO:0003729/GO:0006412;GO:0003676;GO:0003676;GO:0003676;;;;;	;nucleic acid binding;;;;;cytosolic small ribosomal subunit/structural constituent of ribosome/mRNA binding/translation;nucleic acid binding;nucleic acid binding;nucleic acid binding;;;;;
Karelsulcia-PENLEP_start_127662_stop_128858_strand_-1_rho	1197	TTGAATTGGTTCAATAATTCTGACAAACTTGTTTTGAAAAAAAATATAATTAAAAGAAGATTTTTAATATGTGAAGGTGTCTTAGAAATAATAAATAACAAATTTGGCTTCTTAAGATCATCGAAATTTAACTATCTTTCTTCCAGTGATGATATCTATATAAGTAATACTCAAATTAAGTCATTTTGTCTAAAAACTGGTGATACCCTTAAAGGAAGTATAAGATATCCGAAAAAATGTGAAAGATATTTCTCTTTGAAAAAAATATTTCGCATAAATGGAAGAAACCCGTTTTTAGTAATTAATAGAGTATCTTTTAAGATTTTAACTCCCTGGTATCCTAATGAAAAATTAAAAATTTCTGGCCTATTCAGTACATACTCAACTAGAATAATAGAT…	Transcription termination factor Rho	Candidatus Karelsulcia muelleri	4.7E-281	AXN02620	A0A6G6BXI5;A0A6G6BXF2;A0A6G6BXJ0;A0A6G6BXI0;rho;A0A6G6BXJ0;A0A6G6BXJ0;A0A6G6BXH7;A0A6G6BXF2;A0A6G6BXH7;A0A6G6BXI5;A0A6G6BXI0;A0A6G6BXF2;rho;rho;A0A6G6BXF2;rho;A0A6G6BXH7;A0A6G6BXI5;A0A6G6BXI6;A0A6G6BXI5;A0A6G6BXI5;A0A6G6BXI6;A0A6G6BXH7;A0A6G6BXF2;A0A6G6BXH7;rho;rho;A0A6G6BXJ0;A0A6G6BXF2;A0A6G6BXI0;A0A6G6BXI0;A0A6G6BXH7;A0A6G6BXI5;A0A6G6BXI6;rho;rho;A0A6G6BXI6;rho;A0A6G6BXJ0;A0A6G6BXI0;A0A6G6BXJ0;…	GO:0003723-IEA;GO:0008186-IEA;GO:0006353-IEA;GO:0004386-IEA;GO:0005524-IEA;GO:0016787-IEA;GO:0016887-IEA	RNA binding-IEA;ATP-dependent activity, acting on RNA-IEA;DNA-templated transcription termination-IEA;helicase activity-IEA;ATP binding-IEA;hydrolase activity-IEA;ATP hydrolysis activity-IEA	GO:0003723;GO:0005524;GO:0006353;GO:0008186	RNA binding;ATP binding;DNA-templated transcription termination;ATP-dependent activity, acting on RNA			IPR000194;IPR027417;IPR004665;IPR012340;noIPR;IPR011113;IPR004665;IPR011113;IPR004665;IPR041703;IPR011113;IPR027417;IPR012340	ATPase, F1/V1/A1 complex, alpha/beta subunit, nucleotide-binding domain;P-loop containing nucleoside triphosphate hydrolase;Transcription termination factor Rho;Nucleic acid-binding, OB-fold;Nucleic acid-binding, OB-fold;Rho termination factor, RNA-binding domain;Transcription termination factor Rho;Rho termination factor, RNA-binding domain;Transcription termination factor Rho;Transcription term…	PF00006 (PFAM);G3DSA:3.40.50.300 (GENE3D);TIGR00767 (NCBIFAM);G3DSA:2.40.50.140 (GENE3D);NF006886 (NCBIFAM);PF07497 (PFAM);PTHR46425 (PANTHER);PS51856 (PROSITE_PROFILES);MF_01884 (HAMAP);cd01128 (CDD);cd04459 (CDD);SSF52540 (SUPERFAMILY);SSF50249 (SUPERFAMILY)	GO:0005524;;GO:0008186/GO:0005524/GO:0006353/GO:0003723;;;GO:0006353/GO:0003723;GO:0008186/GO:0005524/GO:0006353/GO:0003723;GO:0006353/GO:0003723;GO:0008186/GO:0005524/GO:0006353/GO:0003723;;GO:0006353/GO:0003723;;	ATP binding;;ATP-dependent activity, acting on RNA/ATP binding/DNA-templated transcription termination/RNA binding;;;DNA-templated transcription termination/RNA binding;ATP-dependent activity, acting on RNA/ATP binding/DNA-templated transcription termination/RNA binding;DNA-templated transcription termination/RNA binding;ATP-dependent activity, acting on RNA/ATP binding/DNA-templated transcriptio…
Karelsulcia-PENLEP_start_129008_stop_130108_strand_1_prfA	1101	ATGAATAGCAAGACTTTAAAAAAACTAAAACAAATAAAAATAGAAATTAAAAATTTGCTTGAATATTATTTCGATAGAATAGATATAATAACTGACAAAAAAGAAAAAGCTAAAGCTAAAAATGATGATAAATTAATATCACTTTTTCAAAAATATAAAAGATATAATGAAATACTATATTTATTTAAGAACTATAAAACAAATAATAACGAAATTTTCGATTTAACTTATCTAGCATATAAGTCAAATGATGTAAAATTAATAAAATCTATAACTTATGAAATAACTGTTTTAATAAAAAAAAACACTGTTTTAAAAAACAAAATAAAATATGAATGTTCTGAACAAGTGGAAAACCAAGTAGTTAAGGAAATAAATAGTGCAATAATAGAATTAAGA…	Peptide chain release factor 1	Candidatus Karelsulcia muelleri	9.8E-218	WP_274372290	prfA;prfA;prfA;prfA	GO:0005737-IEA;GO:0006415-IEA;GO:0016149-IEA;GO:0006412-IEA	cytoplasm-IEA;translational termination-IEA;translation release factor activity, codon specific-IEA;translation-IEA	GO:0003747;GO:0006415	translation release factor activity;translational termination			IPR000352;noIPR;IPR005139;noIPR;IPR050057;IPR000352;IPR045853	Peptide chain release factor class I;Peptide chain release factor class I;Peptide chain release factor;Peptide chain release factor;Prokaryotic/Mitochondrial Release Factor;Peptide chain release factor class I;Peptide chain release factor class I superfamily	PF00472 (PFAM);G3DSA:3.30.160.20 (GENE3D);PF03462 (PFAM);G3DSA:3.30.70.1660 (GENE3D);PTHR43804 (PANTHER);PS00745 (PROSITE_PATTERNS);SSF75620 (SUPERFAMILY)	GO:0006415/GO:0003747;;GO:0006415;;;GO:0006415/GO:0003747;	translational termination/translation release factor activity;;translational termination;;;translational termination/translation release factor activity;
Karelsulcia-PENLEP_start_130117_stop_131808_strand_-1_aspS	1692	ATGAAGATTATAAAATATAGAACTCATACTTGTGGTGAATTAAATACAAAACACATCGGACAATATGTTATTCTATCTGGTTGGATTCATAATATAAGAAATTTTGGATATTTTAGTTTTTTGGATTTACGAGATAGATTTGGTATTACTCAACTAAAAATTAATAATCAAATTTATAATACTTCTGTTCTAAGTCATGAAAGTATAATTACAATAAAAGGAACTGTTTTGGAACGATCAAAAATAAATGATACTCTTTATACAGGAAAAATAGAATTATTAGTTAATAAGATAAAAGTTTTAAATTATTCTAAAAAAACTCCAATAATAATAGCGAATAAGAAAAATAATGAATATATTAGATTAAAATATCGTTATTTAGATTTGCGTAGTGAGTTA…	aspartate--tRNA ligase	Candidatus Karelsulcia muelleri	0.0E0	WP_158380333	aspS;aspS;aspS;aspS;aspS;aspS;aspS;aspS;aspS;aspS;aspS;aspS;aspS;aspS;aspS;aspS;aspS;aspS;aspS;aspS;aspS;aspS;aspS;aspS	GO:0006418-IEA;GO:0005737-IEA;GO:0004812-IEA;GO:0004815-IEA;GO:0006422-IEA;GO:0005524-IEA;GO:0006412-IEA;GO:0003676-IEA	tRNA aminoacylation for protein translation-IEA;cytoplasm-IEA;aminoacyl-tRNA ligase activity-IEA;aspartate-tRNA ligase activity-IEA;aspartyl-tRNA aminoacylation-IEA;ATP binding-IEA;translation-IEA;nucleic acid binding-IEA	GO:0003676;GO:0004815;GO:0005524;GO:0005737;GO:0006422	nucleic acid binding;aspartate-tRNA ligase activity;ATP binding;cytoplasm;aspartyl-tRNA aminoacylation	EC:6.1.1.12	aspartate--tRNA ligase	IPR002312;IPR004524;IPR004364;IPR004365;IPR045864;noIPR;IPR004115;IPR012340;noIPR;IPR006195;IPR004524;IPR047089;IPR045864;IPR012340	Aspartyl/Asparaginyl-tRNA synthetase, class IIb;Aspartate-tRNA ligase, type 1;Aminoacyl-tRNA synthetase, class II (D/K/N);OB-fold nucleic acid binding domain, AA-tRNA synthetase-type;Class II Aminoacyl-tRNA synthetase/Biotinyl protein ligase (BPL) and lipoyl protein ligase (LPL);Class II Aminoacyl-tRNA synthetase/Biotinyl protein ligase (BPL) and lipoyl protein ligase (LPL);GAD-like domain superf…	PR01042 (PRINTS);TIGR00459 (NCBIFAM);PF00152 (PFAM);PF01336 (PFAM);G3DSA:3.30.930.10 (GENE3D);NF001750 (NCBIFAM);G3DSA:3.30.1360.30 (GENE3D);G3DSA:2.40.50.140 (GENE3D);PTHR22594 (PANTHER);PS50862 (PROSITE_PROFILES);MF_00044 (HAMAP);cd04317 (CDD);SSF55681 (SUPERFAMILY);SSF50249 (SUPERFAMILY)	GO:0005524/GO:0006418/GO:0004812/GO:0000166;GO:0016874/GO:0005524;GO:0005524/GO:0006418/GO:0004812/GO:0000166;GO:0003676;;;GO:0005737/GO:0004812/GO:0005524;;GO:0004815/GO:0006422;;GO:0016874/GO:0005524;;;	ATP binding/tRNA aminoacylation for protein translation/aminoacyl-tRNA ligase activity/nucleotide binding;ligase activity/ATP binding;ATP binding/tRNA aminoacylation for protein translation/aminoacyl-tRNA ligase activity/nucleotide binding;nucleic acid binding;;;cytoplasm/aminoacyl-tRNA ligase activity/ATP binding;;aspartate-tRNA ligase activity/aspartyl-tRNA aminoacylation;;ligase activity/ATP b…
Karelsulcia-PENLEP_start_131825_stop_132586_strand_1_rsmA	762	ATGAAATATGCTAAAAAATTAGGACAGAATTTTTTAATTGACAATAATATAGCAAAAAAAATAGTTCATGCACTTTACTATAAAAAAAATAAACAATCACTAAATGTTCTTGAAGTAGGAGCAGGAAATGGAATATTAACCAAATATTTATTAAAATCAAATTTATTGCTAATTGAACTAGATACTTTATATGTGAATATCTTAAGAGAAAAATTTCCTTCTTTAAAAGAAAGAATAATAAATATTGATATTCTAAAATTTAATCCTTTACATTTTAATTTAACAAATTTCATATTACTCGGAAATTTTCCATATAGTGTATCAGCACAGATTTTATTTTATTTATTAAAATATAAAGAATTTATAACTGAATGTGTAGGTATGTTTCCTAAAAAAGTG…	16S rRNA (adenine(1518)-N(6)/adenine(1519)-N(6))-dimethyltransferase RsmA	Candidatus Karelsulcia muelleri	2.3E-146	WP_158380332	rsmA;rsmA;ksgA;rsmA;ksgA;ksgA;rsmA;rsmA;rsmA;rsmA;rsmA;rsmA;rsmA;rsmA;ksgA;rsmA;ksgA;rsmA;rsmA;rsmA;ksgA;ksgA;ksgA;rsmA;rsmA;rsmA;ksgA;rsmA;rsmA	GO:0003723-IEA;GO:0005737-IEA;GO:0000154-IEA;GO:0005829-IEA;GO:0052908-IEA;GO:0006364-IEA;GO:0031167-IEA;GO:0008168-IEA;GO:0032259-IEA;GO:0000179-IEA	RNA binding-IEA;cytoplasm-IEA;rRNA modification-IEA;cytosol-IEA;16S rRNA (adenine(1518)-N(6)/adenine(1519)-N(6))-dimethyltransferase activity-IEA;rRNA processing-IEA;rRNA methylation-IEA;methyltransferase activity-IEA;methylation-IEA;rRNA (adenine-N6,N6-)-dimethyltransferase activity-IEA	GO:0000179;GO:0005829;GO:0031167	rRNA (adenine-N6,N6-)-dimethyltransferase activity;cytosol;rRNA methylation	EC:2.1.1	Transferring one-carbon groups	IPR023165;IPR011530;IPR029063;IPR001737;IPR001737;IPR001737;IPR029063	rRNA adenine dimethylase-like, C-terminal;Ribosomal RNA adenine dimethylase;S-adenosyl-L-methionine-dependent methyltransferase superfamily;Ribosomal RNA adenine methyltransferase KsgA/Erm;Ribosomal RNA adenine methyltransferase KsgA/Erm;Ribosomal RNA adenine methyltransferase KsgA/Erm;S-adenosyl-L-methionine-dependent methyltransferase superfamily	G3DSA:1.10.8.100 (GENE3D);TIGR00755 (NCBIFAM);G3DSA:3.40.50.150 (GENE3D);PF00398 (PFAM);PTHR11727 (PANTHER);PS51689 (PROSITE_PROFILES);SSF53335 (SUPERFAMILY)	;GO:0006364/GO:0000179;;;GO:0031167/GO:0000179/GO:0005829;;	;rRNA processing/rRNA (adenine-N6,N6-)-dimethyltransferase activity;;;rRNA methylation/rRNA (adenine-N6,N6-)-dimethyltransferase activity/cytosol;;
Karelsulcia-PENLEP_start_132809_stop_136222_strand_1_ileS	3414	ATGGTTAAGACATTTAAAGAATACAAAAAATTAAACCTGGATGAAATTTCAACAGAAATAAAACTTTTTTGGTCTGAAAAAAATATATTTAAGAAATGTTTCTCAAGAGATTATAAGAATAATGTAGTTTTTTATGAAGGTCCTCCTTCAATAAATGGCAGCCCTGGCCTCCATCATTTATTTTCTAGATCTATTAAAGATATTTTCTGTAGATACTTTACTTTAAAAAATAAGAAAGTAAATAGAATTGCTGGTTGGGATACTCATGGTTTACCAGTAGAATTAGTACTAGAAAAAGAACTTGGTATATCAAAAGATGAAATAAAACAAAAGATTGGAATAAAAAAATTTAATAAAAAATGTAAAAAGTTAGTTATAAAAAATTTGAAAAGCTGGCAA…	isoleucine--tRNA ligase	Candidatus Karelsulcia muelleri	0.0E0	WP_158380331	ileS;ileS;ileS;ileS;ileS;ileS;ileS;ileS;ileS;ileS;ileS;ileS;ileS;ileS;ileS;ileS;ileS;ileS;ileS;ileS;ileS;ileS	GO:0004822-IEA;GO:0005737-IEA;GO:0008270-IEA;GO:0004812-IEA;GO:0006428-IEA;GO:0046872-IEA;GO:0106074-IEA;GO:0002161-IEA;GO:0000049-IEA;GO:0006412-IEA;GO:0005524-IEA	isoleucine-tRNA ligase activity-IEA;cytoplasm-IEA;zinc ion binding-IEA;aminoacyl-tRNA ligase activity-IEA;isoleucyl-tRNA aminoacylation-IEA;metal ion binding-IEA;aminoacyl-tRNA metabolism involved in translational fidelity-IEA;aminoacyl-tRNA editing activity-IEA;tRNA binding-IEA;translation-IEA;ATP binding-IEA	GO:0000049;GO:0002161;GO:0004822;GO:0005524;GO:0006428	tRNA binding;aminoacyl-tRNA editing activity;isoleucine-tRNA ligase activity;ATP binding;isoleucyl-tRNA aminoacylation	EC:6.1.1.5;EC:3.1.1	isoleucine--tRNA ligase;Acting on ester bonds	IPR002301;IPR002300;IPR014729;noIPR;noIPR;IPR002301;IPR013155;IPR023586;IPR033709;IPR009080;IPR009080;IPR009008;noIPR	Isoleucine-tRNA ligase;Aminoacyl-tRNA synthetase, class Ia;Rossmann-like alpha/beta/alpha sandwich fold;Rossmann-like alpha/beta/alpha sandwich fold;Rossmann-like alpha/beta/alpha sandwich fold;Isoleucine-tRNA ligase;Methionyl/Valyl/Leucyl/Isoleucyl-tRNA synthetase, anticodon-binding;Isoleucine-tRNA ligase, type 2;Isoleucyl tRNA synthetase type 2, anticodon-binding domain;Aminoacyl-tRNA synthetas…	PR00984 (PRINTS);PF00133 (PFAM);G3DSA:3.40.50.620 (GENE3D);G3DSA:1.10.730.10 (GENE3D);PF19302 (PFAM);TIGR00392 (NCBIFAM);PF08264 (PFAM);PTHR42780 (PANTHER);cd07961 (CDD);SSF47323 (SUPERFAMILY);SSF47323 (SUPERFAMILY);SSF50677 (SUPERFAMILY);SSF52374 (SUPERFAMILY)	GO:0006428/GO:0005524/GO:0004822/GO:0000166;GO:0005524/GO:0006418/GO:0004812/GO:0000166;;;;GO:0006428/GO:0005524/GO:0004822/GO:0000166;GO:0006418/GO:0004812;GO:0004822/GO:0004822/GO:0006428;GO:0000049;GO:0005524/GO:0006418/GO:0004812/GO:0000166;GO:0005524/GO:0006418/GO:0004812/GO:0000166;GO:0002161/GO:0006418;	isoleucyl-tRNA aminoacylation/ATP binding/isoleucine-tRNA ligase activity/nucleotide binding;ATP binding/tRNA aminoacylation for protein translation/aminoacyl-tRNA ligase activity/nucleotide binding;;;;isoleucyl-tRNA aminoacylation/ATP binding/isoleucine-tRNA ligase activity/nucleotide binding;tRNA aminoacylation for protein translation/aminoacyl-tRNA ligase activity;isoleucine-tRNA ligase activi…
Karelsulcia-PENLEP_start_136498_stop_138291_strand_-1_lepA	1794	ATGAAATATATTAGGAATTTTTGTATTATCGCTCATATAGATCATGGAAAAAGTACTCTTGCAGATAGATTCTTAGAATATACTAATACTATTTCAAGAAAACAGATACTAAAAAAAAACCAATATTTAGATAACCTTGAAATTGAGAGAAAAAGAGGAATAACAATAAAAAGTCATCCAATTCAGATGGAATATACTCTTGAAAATAAAAACTATATTTTAAATCTAATAGATACACCAGGTCATGTAGATTTTTCATATGAAGTTGAAAGATCTATTTCAGCTTGTGAAGGTGTATTGTTATTAGTTGATGCTACCAAGGGAATACAATCACAGACTATCTCGAAAATTTCTTTAGCAGTAAAAACAAAAAAAATAATAATACCTATAATAAATAAA…	translation elongation factor 4	Candidatus Karelsulcia muelleri	0.0E0	WP_158380330	lepA;lepA;lepA;lepA;lepA;lepA;lepA;lepA;lepA	GO:0005525-IEA;GO:0045727-IEA;GO:0003746-IEA;GO:0003924-IEA;GO:0043022-IEA;GO:0006414-IEA;GO:0006412-IEA;GO:0016787-IEA;GO:0005886-IEA	GTP binding-IEA;positive regulation of translation-IEA;translation elongation factor activity-IEA;GTPase activity-IEA;ribosome binding-IEA;translational elongation-IEA;translation-IEA;hydrolase activity-IEA;plasma membrane-IEA	GO:0003924;GO:0005525;GO:0043022;GO:0045727	GTPase activity;GTP binding;ribosome binding;positive regulation of translation	EC:3.6.1.15	nucleoside-triphosphate phosphatase	IPR000795;noIPR;noIPR;noIPR;IPR027417;noIPR;IPR005225;IPR038363;noIPR;IPR041095;IPR000640;IPR006297;IPR000795;IPR013842;noIPR;noIPR;IPR006297;IPR006297;IPR000795;noIPR;IPR035654;IPR035647;IPR009000;IPR027417;IPR035647	Translational (tr)-type GTP-binding domain;Translational (tr)-type GTP-binding domain;Translational (tr)-type GTP-binding domain;Translational (tr)-type GTP-binding domain;P-loop containing nucleoside triphosphate hydrolase;P-loop containing nucleoside triphosphate hydrolase;Small GTP-binding domain;LepA, C-terminal domain superfamily;LepA, C-terminal domain superfamily;Elongation Factor G, domai…	PR00315 (PRINTS);G3DSA:3.30.70.2570:FF:000001 (FUNFAM);G3DSA:2.40.30.10:FF:000015 (FUNFAM);G3DSA:3.30.70.870:FF:000004 (FUNFAM);G3DSA:3.40.50.300 (GENE3D);G3DSA:2.40.30.10 (GENE3D);TIGR00231 (NCBIFAM);G3DSA:3.30.70.2570 (GENE3D);G3DSA:3.30.70.870 (GENE3D);PF14492 (PFAM);PF00679 (PFAM);TIGR01393 (NCBIFAM);PF00009 (PFAM);PF06421 (PFAM);G3DSA:3.30.70.240 (GENE3D);PIRSR006809-1 (PIRSR);PTHR43512 (PAN…	GO:0003924/GO:0005525;;;;;;GO:0005525;;;;;GO:0005525;GO:0003924/GO:0005525;;;;GO:0005525/GO:0043022/GO:0045727;GO:0005525;GO:0003924/GO:0005525;;;;;;	GTPase activity/GTP binding;;;;;;GTP binding;;;;;GTP binding;GTPase activity/GTP binding;;;;GTP binding/ribosome binding/positive regulation of translation;GTP binding;GTPase activity/GTP binding;;;;;;
Karelsulcia-PENLEP_start_138342_stop_139430_strand_-1_hypothetical	1089	ATGACTCATCTTAAAATAGAAAAATTGTTATATAAAATTTTTAAATCTAATATATTACCAACCGGTATCTTAATTTTTGGATCAGAAGGATGTGGTCATTTGAAATTAGTAGTAAAACTTATAAAGTGGTTTTTTAAAAAAGATATCTTAAAAAAGAATTTTTTGCCTCATCCTGATATTCTTTTTCTGTATCCTTTGCCAAAAGAGAAAAACCAAATAGATGAGATATTTATTAAGTTTTTAGTTAAAAAACCTTATGCGAGTTTATTCAATTGGAAAAAAGAAATAAATTCTGAAAATATAGATTTAAAAATTTCGTTGTTTCAAGTTGAATATATTTTAAAAATCATAAATATCAAACCTTATGAATTCTCTCATAAAATAGTAATAATATGGATG…	DNA polymerase III subunit delta'	Candidatus Karelsulcia muelleri	1.3E-224	WP_158380329	holB;holB	GO:0006261-IEA	DNA-templated DNA replication-IEA					IPR027417;noIPR;IPR027417	P-loop containing nucleoside triphosphate hydrolase;P-loop containing nucleoside triphosphate hydrolase;P-loop containing nucleoside triphosphate hydrolase	G3DSA:3.40.50.300 (GENE3D);PF13177 (PFAM);SSF52540 (SUPERFAMILY)	;;	;;
Karelsulcia-PENLEP_start_139565_stop_141166_strand_-1_glnS	1602	ATGTCTAAAACAAATTTTTTAGAAAAAATTATTGAGAAAGATATTAAAAATGGTTTACCTAAGAAAAAATTATCATTTAGATTTCCTCCAGAACCTAATGGTTTTTTACACTTAGGGCATGTGAAATCAATATATTTAAATTATTCATTAGCAAGAAAATACAAATGTCCTTTTATATTACGTTTTGATGATACTAATCCCCTGAACGAAGACACCAAATTTATTAAAGCAATAAAAAAAGATATAAATTGGCTAGGATTTAAATGGTGTAAAGAAACTTATGCATCAGATTATTTTGTAGAGCTTTATAAATTAGCTAAAAAATTAATTTTACAAGGAAAAGCTTTTGTAGACAGTCAAACCAAAAAGAATATTAAAGAACAAAGAAGATCTAGTTAT…	glutamine--tRNA ligase	Candidatus Karelsulcia muelleri	0.0E0	WP_158380328	glnS;glnS;glnS;glnS;glnS;ASU30_178;glnS;glnS;ASU30_178;glnS;glnS;ASU30_178;glnS;ASU30_178;glnS;glnS;ASU30_178;glnS;glnS;glnS;glnS;glnS;ASU30_178;glnS;glnS;glnS;glnS;ASU30_178	GO:0005737-IEA;GO:0004812-IEA;GO:0005829-IEA;GO:0004819-IEA;GO:0006425-IEA;GO:0005524-IEA;GO:0006412-IEA	cytoplasm-IEA;aminoacyl-tRNA ligase activity-IEA;cytosol-IEA;glutamine-tRNA ligase activity-IEA;glutaminyl-tRNA aminoacylation-IEA;ATP binding-IEA;translation-IEA	GO:0004819;GO:0005524;GO:0005829;GO:0006425	glutamine-tRNA ligase activity;ATP binding;cytosol;glutaminyl-tRNA aminoacylation	EC:6.1.1.18	glutamine--tRNA ligase	IPR000924;noIPR;noIPR;noIPR;IPR020059;IPR020061;noIPR;IPR020058;IPR049437;IPR014729;IPR020056;IPR020056;IPR004514;IPR050132;IPR001412;noIPR;IPR011035	Glutamyl/glutaminyl-tRNA synthetase;Glutamyl/glutaminyl-tRNA synthetase;Glutamyl/glutaminyl-tRNA synthetase;Glutamyl/glutaminyl-tRNA synthetase;Glutamyl/glutaminyl-tRNA synthetase, class Ib, anti-codon binding domain;Glutamine-tRNA ligase, alpha-bundle domain superfamily;Glutamine-tRNA ligase, alpha-bundle domain superfamily;Glutamyl/glutaminyl-tRNA synthetase, class Ib, catalytic domain;tRNA syn…	PR00987 (PRINTS);G3DSA:1.10.1160.10:FF:000001 (FUNFAM);G3DSA:3.90.800.10:FF:000001 (FUNFAM);G3DSA:3.40.50.620:FF:000037 (FUNFAM);PF03950 (PFAM);G3DSA:1.10.1160.10 (GENE3D);G3DSA:3.90.800.10 (GENE3D);PF00749 (PFAM);PF20974 (PFAM);G3DSA:3.40.50.620 (GENE3D);G3DSA:2.40.240.10 (GENE3D);G3DSA:2.40.240.10 (GENE3D);TIGR00440 (NCBIFAM);PTHR43097 (PANTHER);PS00178 (PROSITE_PATTERNS);SSF52374 (SUPERFAMILY)…	GO:0005524/GO:0043039/GO:0004812/GO:0000166;;;;GO:0005524/GO:0005737/GO:0006418/GO:0004812/GO:0000166;GO:0005524;;GO:0043039/GO:0004812/GO:0005524;;;;;GO:0005524/GO:0004819/GO:0006425/GO:0005737/GO:0000166;GO:0006425/GO:0004819/GO:0005829;GO:0005524/GO:0006418/GO:0004812/GO:0000166;;GO:0006412	ATP binding/tRNA aminoacylation/aminoacyl-tRNA ligase activity/nucleotide binding;;;;ATP binding/cytoplasm/tRNA aminoacylation for protein translation/aminoacyl-tRNA ligase activity/nucleotide binding;ATP binding;;tRNA aminoacylation/aminoacyl-tRNA ligase activity/ATP binding;;;;;ATP binding/glutamine-tRNA ligase activity/glutaminyl-tRNA aminoacylation/cytoplasm/nucleotide binding;glutaminyl-tRNA…
Karelsulcia-PENLEP_start_141173_stop_142951_strand_-1_mnmG	1779	ATGTATTTTGATATAATTGTAGTAGGAGCAGGACATGCTGGTTCAGAAGCAGCAGCAATATCCGCAAAATTAGGCTCTAATACTTTGCTAATTACTACGAATACAAATAATATAGCGAAAATGTCTTGTAATCCAGCAATAGGTGGAATTGCAAAAGGCCAAATTATAAAGGAAATAGATGCCTTAGGGGGGTGCTCAGGAATTATAACTGACAGAAGTTTGATTCAATTTAGAATGTTAAACAAGTCTAAAGGGCCTGCCATGTGGAGTCCAAGAGCTCAATGTGAGAGAATAAAATTTTCAAAAAATTGGAAATCTGCTTTAAAAAAAATTAATAACTTAGAAATTCGTAAAGCAACTATCAGAGACTTTATAATTATTAAGAATAAAATAATCGGT…	tRNA uridine-5-carboxymethylaminomethyl(34) synthesis enzyme MnmG	Candidatus Karelsulcia muelleri	0.0E0	WP_274095904	mnmG;mnmG;mnmG;mnmG;mnmG;mnmG;mnmG;mnmG;mnmG;mnmG;mnmG;mnmG	GO:0005737-IEA;GO:0050660-IEA;GO:0005829-IEA;GO:0008033-IEA;GO:0002098-IEA;GO:0030488-IEA	cytoplasm-IEA;flavin adenine dinucleotide binding-IEA;cytosol-IEA;tRNA processing-IEA;tRNA wobble uridine modification-IEA;tRNA methylation-IEA	GO:0002098;GO:0005829;GO:0030488;GO:0050660	tRNA wobble uridine modification;cytosol;tRNA methylation;flavin adenine dinucleotide binding			noIPR;IPR026904;IPR036188;IPR040131;IPR004416;IPR044920;IPR002218;IPR020595;IPR020595;IPR004416;IPR036188	Tyrosine-tRNA ligase;tRNA uridine 5-carboxymethylaminomethyl modification enzyme MnmG, C-terminal;FAD/NAD(P)-binding domain superfamily;MnmG, N-terminal domain;tRNA uridine 5-carboxymethylaminomethyl modification enzyme MnmG;tRNA uridine 5-carboxymethylaminomethyl modification enzyme, C-terminal subdomain superfamily;tRNA uridine 5-carboxymethylaminomethyl modification enzyme MnmG-related;MnmG-re…	G3DSA:3.50.50.60:FF:000002 (FUNFAM);PF13932 (PFAM);G3DSA:3.50.50.60 (GENE3D);PF01134 (PFAM);TIGR00136 (NCBIFAM);G3DSA:1.10.150.570 (GENE3D);PTHR11806 (PANTHER);PS01281 (PROSITE_PATTERNS);PS01280 (PROSITE_PATTERNS);MF_00129 (HAMAP);SSF51905 (SUPERFAMILY)	;;;;GO:0002098;;GO:0050660/GO:0008033/GO:0030488/GO:0005829/GO:0002098/GO:0050660;;;GO:0002098;	;;;;tRNA wobble uridine modification;;flavin adenine dinucleotide binding/tRNA processing/tRNA methylation/cytosol/tRNA wobble uridine modification/flavin adenine dinucleotide binding;;;tRNA wobble uridine modification;
Karelsulcia-PENLEP_start_143173_stop_143793_strand_1_ctc	621	ATGAAATTAATAGTTTTAAAGGCAGAAAAAAGATTTATTGTAACAAAAAAACAAATGAAAAGTTTCAGAGAATCTGGTTATTTACCGGGTACTGTGTACGGTAAGAATAAAAACATTAATTTATTTTTGGATTATTATTTAATTGAAAAAATTTTAAAAAATAAAACTATAAACAAATTTCTGATTTCGATAAATAATGAAATTAATATTACTACAATTTTAAAAGAAATACAATATCACCCAATCAGTGAGAAAATATTACATTTAGACTTTTGTGAACTTAATAAAAAAAAATATATTACTTATGAGGTTCCTATTAAGCATAAAGGGTTGCCTATAGGAGTCACTAAGGGTGGAGAATATATATATAAACTACGAAGATTAAAAATTAAGGCTTTC…	50S ribosomal protein L25	Candidatus Karelsulcia muelleri	1.5E-121	WP_274095906	rplY;rplY;rplY;rplY;rplY;rplY;rplY;rplY;rplY;rplY;rplY;rplY;rplY;rplY;rplY;rplY;rplY;rplY;rplY;rplY;rplY;rplY	GO:0008097-IEA;GO:0003723-IEA;GO:0003735-IEA;GO:0022625-IEA;GO:1990904-IEA;GO:0019843-IEA;GO:0005840-IEA;GO:0006412-IEA	5S rRNA binding-IEA;RNA binding-IEA;structural constituent of ribosome-IEA;cytosolic large ribosomal subunit-IEA;ribonucleoprotein complex-IEA;rRNA binding-IEA;ribosome-IEA;translation-IEA	GO:0003735;GO:0006412;GO:0008097;GO:0022625	structural constituent of ribosome;translation;5S rRNA binding;cytosolic large ribosomal subunit			IPR029751;IPR037121;IPR020057;IPR001021;IPR020056;IPR050070;IPR029751;IPR011035	Large ribosomal subunit protein bL25, L25 domain;Large ribosomal subunit protein bL25, C-terminal;Large ribosomal subunit protein bL25, beta domain;Ribosomal protein bL25, long-form;Large ribosomal subunit protein bL25/Gln-tRNA synthetase, N-terminal;Bacterial ribosomal protein bL25;Large ribosomal subunit protein bL25, L25 domain;Large ribosomal subunit protein bL25/Gln-tRNA synthetase, anti-cod…	PF01386 (PFAM);G3DSA:2.170.120.20 (GENE3D);PF14693 (PFAM);TIGR00731 (NCBIFAM);G3DSA:2.40.240.10 (GENE3D);PTHR33284 (PANTHER);cd00495 (CDD);SSF50715 (SUPERFAMILY)	GO:0003735/GO:0005840/GO:0006412;;;GO:0003735/GO:0005840/GO:0008097/GO:0006412;;GO:0008097/GO:0022625/GO:0006412;GO:0003735/GO:0005840/GO:0006412;GO:0006412	structural constituent of ribosome/ribosome/translation;;;structural constituent of ribosome/ribosome/5S rRNA binding/translation;;5S rRNA binding/cytosolic large ribosomal subunit/translation;structural constituent of ribosome/ribosome/translation;translation
Karelsulcia-PENLEP_start_143903_stop_145414_strand_-1_gltX	1512	ATGAAAAATATTAGAGTACGTTTTGCACCAAGTCCAACTGGACCACTACATATTGGTAATTTAAGAACTGCCTTATTTAATTATTTATTTGCAAAGAAGAACAAAGGATCTTTTATAATAAGATTTGAAGATACAGATAAAGATAGATATATTAAAGCATCTGAAAAACACATTTTGAATTCTCTAAAATGGTGTGGTATTCAGGCTGATGAGGGACCAGACAATGGAAATTATGGACCCTATCGTCAATCTAAAAGAAAACATATATACAAAAAATATGTGAAATATTTATTGAAAAAGAATTATGCTTACTATGCTTTTGAATCAAAAGATGAATTAAAACAAATAAGAAATGAGTATAAAGACCAAGGTAAATTATTTATTTATAATTATTCCACT…	glutamate--tRNA ligase	Candidatus Karelsulcia muelleri	0.0E0	WP_158380325	gltX;gltX;gltX;gltX;gltX;gltX;gltX;gltX;gltX;gltX	GO:0005737-IEA;GO:0008270-IEA;GO:0004812-IEA;GO:0005829-IEA;GO:0016020-IEA;GO:0004818-IEA;GO:0000049-IEA;GO:0006412-IEA;GO:0005524-IEA;GO:0006424-IEA	cytoplasm-IEA;zinc ion binding-IEA;aminoacyl-tRNA ligase activity-IEA;cytosol-IEA;membrane-IEA;glutamate-tRNA ligase activity-IEA;tRNA binding-IEA;translation-IEA;ATP binding-IEA;glutamyl-tRNA aminoacylation-IEA	GO:0000049;GO:0004818;GO:0005524;GO:0005829;GO:0006424;GO:0008270	tRNA binding;glutamate-tRNA ligase activity;ATP binding;cytosol;glutamyl-tRNA aminoacylation;zinc ion binding	EC:6.1.1.17	glutamate--tRNA ligase	IPR000924;noIPR;IPR014729;IPR045462;IPR020058;IPR020061;IPR004527;IPR049940;IPR001412;IPR004527;IPR033910;noIPR;IPR008925	Glutamyl/glutaminyl-tRNA synthetase;Glutamyl/glutaminyl-tRNA synthetase;Rossmann-like alpha/beta/alpha sandwich fold;Aminoacyl-tRNA synthetase, class I, anticodon-binding;Glutamyl/glutaminyl-tRNA synthetase, class Ib, catalytic domain;Glutamine-tRNA ligase, alpha-bundle domain superfamily;Glutamate-tRNA ligase, bacterial/mitochondrial;Glutamyl-Q tRNA(Asp) synthetase/Glutamate--tRNA ligase;Aminoac…	PR00987 (PRINTS);G3DSA:3.90.800.10 (GENE3D);G3DSA:3.40.50.620 (GENE3D);PF19269 (PFAM);PF00749 (PFAM);G3DSA:1.10.1160.10 (GENE3D);TIGR00464 (NCBIFAM);PTHR43311 (PANTHER);PS00178 (PROSITE_PATTERNS);MF_00022 (HAMAP);cd00808 (CDD);SSF52374 (SUPERFAMILY);SSF48163 (SUPERFAMILY)	GO:0005524/GO:0043039/GO:0004812/GO:0000166;;;;GO:0043039/GO:0004812/GO:0005524;GO:0005524;GO:0004818/GO:0005524/GO:0006424/GO:0000166;GO:0004818/GO:0006424/GO:0005829;GO:0005524/GO:0006418/GO:0004812/GO:0000166;GO:0004818/GO:0005524/GO:0006424/GO:0000166;GO:0006424/GO:0008270;;GO:0000049	ATP binding/tRNA aminoacylation/aminoacyl-tRNA ligase activity/nucleotide binding;;;;tRNA aminoacylation/aminoacyl-tRNA ligase activity/ATP binding;ATP binding;glutamate-tRNA ligase activity/ATP binding/glutamyl-tRNA aminoacylation/nucleotide binding;glutamate-tRNA ligase activity/glutamyl-tRNA aminoacylation/cytosol;ATP binding/tRNA aminoacylation for protein translation/aminoacyl-tRNA ligase ac…
Karelsulcia-PENLEP_start_145401_stop_145625_strand_-1_hypothetical	225	ATGAAAGAAATTAAAATTCTATTAATTAAGGATGTGCCTACATTAGGATTTAAATATGATATAGTTGATGTTCACTGTGGATATGCCAAAAATTTGTTATTCCCAAAAAAATTAGCAATTTTATTTACTGCTTCAGTTAAAAAAAACTATTATAAAATATTAGCTAAAAATAGAAAGATTGAGAAACAAATAATAAACAACAAAAAATCAGATGAAAAATATTAG	50S ribosomal protein L9	Candidatus Karelsulcia muelleri	8.9E-30	WP_274095910	A0A6G6BSU1;A0A6G6BSU1;rplI;A0A6G6BTM6;rplI;A0A6G6BTM6;A0A6G6BTM6;rplI;A0A6G6BSU1;A0A6G6BTM6;A0A6G6BU21;rplI;rplI;A0A6G6BSU1;A0A6G6BU21;rplI;A0A6G6BU21;A0A6G6BU21;A0A6G6BSU1;A0A6G6BTM6;A0A6G6BU21;rplI;rplI;rplI;rplI	GO:0003735-IEA;GO:1990904-IEA;GO:0019843-IEA;GO:0005840-IEA;GO:0006412-IEA	structural constituent of ribosome-IEA;ribonucleoprotein complex-IEA;rRNA binding-IEA;ribosome-IEA;translation-IEA	GO:0003735;GO:0005840;GO:0006412;GO:0019843;GO:1990904	structural constituent of ribosome;ribosome;translation;rRNA binding;ribonucleoprotein complex			IPR020070;IPR036935;IPR009027	Large ribosomal subunit protein bL9, N-terminal;Large ribosomal subunit protein bL9, N-terminal domain superfamily;Large ribosomal subunit protein bL9/RNase H1, N-terminal	PF01281 (PFAM);G3DSA:3.40.5.10 (GENE3D);SSF55658 (SUPERFAMILY)	;;	;;
Karelsulcia-PENLEP_start_145635_stop_145916_strand_-1_hypothetical	282	ATGATTAAGAAATCTGAAATAAAATTTTTAACACCTTTCAATATAGAAAATAAAACAAATAATAAAAAATGTTCTTTAAAAAAGAATACTATGAATTATATAGATTATAAAAATTATTATTTATTAACAAATTTTTTAAATGAAATGGGTGAAATTTTACCAAGAAAAATAACTTATACTACCGCCAAACAACATAGAAAACTGAAAATTGCAATAAAAAGATGCCGCCATATTGGTTTATTACCTTTCACTACTGATAATTTTAAAGAACTTAAGTTTTAA	30S ribosomal protein S18	Candidatus Karelsulcia muelleri	1.1E-50	WP_274095912	rpsR;rpsR;rpsR;rpsR;rpsR;rpsR;rpsR;rpsR;rpsR;rpsR;rpsR;rpsR;rpsR;rpsR	GO:0003735-IEA;GO:0022627-IEA;GO:1990904-IEA;GO:0070181-IEA;GO:0019843-IEA;GO:0005840-IEA;GO:0006412-IEA	structural constituent of ribosome-IEA;cytosolic small ribosomal subunit-IEA;ribonucleoprotein complex-IEA;small ribosomal subunit rRNA binding-IEA;rRNA binding-IEA;ribosome-IEA;translation-IEA	GO:0003735;GO:0006412;GO:0022627;GO:0070181	structural constituent of ribosome;translation;cytosolic small ribosomal subunit;small ribosomal subunit rRNA binding			IPR001648;IPR036870;IPR001648;IPR001648;IPR001648;IPR001648;IPR036870	Small ribosomal subunit protein bS18;Small ribosomal subunit protein bS18 superfamily;Small ribosomal subunit protein bS18;Small ribosomal subunit protein bS18;Small ribosomal subunit protein bS18;Small ribosomal subunit protein bS18;Small ribosomal subunit protein bS18 superfamily	PR00974 (PRINTS);G3DSA:4.10.640.10 (GENE3D);TIGR00165 (NCBIFAM);PF01084 (PFAM);PTHR13479 (PANTHER);MF_00270 (HAMAP);SSF46911 (SUPERFAMILY)	GO:0003735/GO:0005840/GO:0006412;;GO:0003735/GO:0005840/GO:0006412;GO:0003735/GO:0005840/GO:0006412;GO:0003735/GO:0005840/GO:0006412/GO:0022627/GO:0070181/GO:0003735/GO:0006412;GO:0003735/GO:0005840/GO:0006412;	structural constituent of ribosome/ribosome/translation;;structural constituent of ribosome/ribosome/translation;structural constituent of ribosome/ribosome/translation;structural constituent of ribosome/ribosome/translation/cytosolic small ribosomal subunit/small ribosomal subunit rRNA binding/structural constituent of ribosome/translation;structural constituent of ribosome/ribosome/translation;
Karelsulcia-PENLEP_start_145909_stop_146265_strand_-1_hypothetical	357	ATGGATTTTAAATCAGCATTTTATGAAACATTAATAGTTATTTCTCCAACTGTTTCAGAAGGAGAGAAAAAAAAAATTCTTTATAATGTAGAAACTTTCTTAAAAAGAGAAGGAGAAATACTTTATACAGTTAACTGGGGTAAAAAAAAATTAGCATATTTTATAAATAAAAAAAAATATGGACTTTTTTATATATTTTATTGTAAAATTTTAAAAACCTCAGTTAAAAAGATAGCAAAACAAATAACTCAAACTGAAAACATCATTCGATTTTTAATTATTAAAATTACTAAAAAATCTAAATATTATTTATATGAAAGATTTAATATAATCTTAAATAAAAGAAATAATGATTAA	30S ribosomal protein S6	Candidatus Karelsulcia muelleri	1.1E-69	WP_158380322	rpsF;rpsF;rpsF;rpsF;rpsF;rpsF;rpsF;rpsF;rpsF;rpsF;rpsF;rpsF;rpsF;rpsF;rpsF;rpsF;rpsF;rpsF;rpsF;rpsF;rpsF	GO:0005737-IEA;GO:0003735-IEA;GO:1990904-IEA;GO:0070181-IEA;GO:0019843-IEA;GO:0005840-IEA;GO:0006412-IEA	cytoplasm-IEA;structural constituent of ribosome-IEA;ribonucleoprotein complex-IEA;small ribosomal subunit rRNA binding-IEA;rRNA binding-IEA;ribosome-IEA;translation-IEA	GO:0003735;GO:0005840;GO:0006412;GO:0070181	structural constituent of ribosome;ribosome;translation;small ribosomal subunit rRNA binding			IPR000529;IPR014717;IPR000529;IPR000529;IPR020814;IPR020814;IPR035980	Small ribosomal subunit protein bS6;Translation elongation factor EF1B/small ribosomal subunit protein bS6;Small ribosomal subunit protein bS6;Small ribosomal subunit protein bS6;Small ribosomal subunit protein bS6, plastid/chloroplast;Small ribosomal subunit protein bS6, plastid/chloroplast;Small ribosomal subunit protein bS6 superfamily	PF01250 (PFAM);G3DSA:3.30.70.60 (GENE3D);TIGR00166 (NCBIFAM);PTHR21011 (PANTHER);MF_00360 (HAMAP);cd00473 (CDD);SSF54995 (SUPERFAMILY)	GO:0003735/GO:0005840/GO:0006412/GO:0019843;;GO:0003735/GO:0005840/GO:0006412/GO:0019843;GO:0003735/GO:0005840/GO:0006412/GO:0019843/GO:0003735/GO:0070181;GO:0003735/GO:0005840/GO:0006412/GO:0019843;GO:0003735/GO:0005840/GO:0006412/GO:0019843;GO:0003735/GO:0005840/GO:0006412/GO:0019843	structural constituent of ribosome/ribosome/translation/rRNA binding;;structural constituent of ribosome/ribosome/translation/rRNA binding;structural constituent of ribosome/ribosome/translation/rRNA binding/structural constituent of ribosome/small ribosomal subunit rRNA binding;structural constituent of ribosome/ribosome/translation/rRNA binding;structural constituent of ribosome/ribosome/transl…
Karelsulcia-PENLEP_start_146591_stop_146836_strand_-1_rpmA	246	ATGGCACACAAAAAGGGAGTAGGAAGTTCTAGAAATGGACGTGATTCTAAAAGTAAACGATTAGGTGTGAAAAAATATTGTGGTAACATAGTTAAGCCTGGAAATATTCTTGTAAAACAACGTGGCTCTAAATTTCTACCACTTAAAAATGTTTATATGAGTAAAGATTATTCGATCCATTCGTATATTTCTGGAAAGGTTTATTTTCAAAAAAAAGGAAAAAAAATTCTTATATCAGTCTTATAG	50S ribosomal protein L27	Candidatus Karelsulcia muelleri	9.6E-47	WP_274095916	rpmA;rpmA;rpmA;rpmA;rpmA;rpmA;rpmA;rpmA;rpmA;rpmA;rpmA;rpmA;rpmA;rpmA;rpmA;rpmA;rpmA;rpmA	GO:0003735-IEA;GO:0022625-IEA;GO:1990904-IEA;GO:0005840-IEA;GO:0006412-IEA	structural constituent of ribosome-IEA;cytosolic large ribosomal subunit-IEA;ribonucleoprotein complex-IEA;ribosome-IEA;translation-IEA	GO:0003735;GO:0006412;GO:0022625	structural constituent of ribosome;translation;cytosolic large ribosomal subunit			IPR001684;noIPR;IPR001684;IPR001684;noIPR;IPR001684;noIPR	Large ribosomal subunit protein bL27;Large ribosomal subunit protein bL27;Large ribosomal subunit protein bL27;Large ribosomal subunit protein bL27;Large ribosomal subunit protein bL27;Large ribosomal subunit protein bL27;Large ribosomal subunit protein bL27	PR00063 (PRINTS);G3DSA:2.40.50.100:FF:000060 (FUNFAM);PF01016 (PFAM);TIGR00062 (NCBIFAM);G3DSA:2.40.50.100 (GENE3D);PTHR15893 (PANTHER);SSF110324 (SUPERFAMILY)	GO:0003735/GO:0005840/GO:0006412;;GO:0003735/GO:0005840/GO:0006412;GO:0003735/GO:0005840/GO:0006412;;GO:0003735/GO:0005840/GO:0006412/GO:0003735/GO:0022625;	structural constituent of ribosome/ribosome/translation;;structural constituent of ribosome/ribosome/translation;structural constituent of ribosome/ribosome/translation;;structural constituent of ribosome/ribosome/translation/structural constituent of ribosome/cytosolic large ribosomal subunit;
Karelsulcia-PENLEP_start_146805_stop_147152_strand_-1_rplU	348	ATGAAAGCTTATTTTGAAGCTTTAGGAAAACAATATTGTGCAAAACCATACAAATATATAGACATTCCTTTTATAAAAATTGAAAAAATAGGAAACCAAATTTTATTAAAAAAAATTATATTATTTTCAAATCAAGAAAAATTGAAGATAGGAAATCCCTATTTGAAAAATCTTTATATTTTAGCAAAAGTAATATCTCATTATAAAGAAAAAAAAAAAATTTGTTTTAAAAAAAAAAGAAGAAAAGGTTACCAAATAAAAAAAGGACATCGTCAAAATATGACTAAAATAAAAATTCTTTCAATAGTAAAAATAAATGGCACACAAAAAGGGAGTAGGAAGTTCTAG	50S ribosomal protein L21	Candidatus Karelsulcia muelleri	2.6E-70	WP_274095917	rplU;rplU;rplU;rplU;rplU;rplU;rplU;rplU;rplU;rplU;rplU;rplU;rplU;rplU;rplU;rplU;rplU;rplU;rplU;rplU;rplU	GO:0005737-IEA;GO:0003723-IEA;GO:0003735-IEA;GO:1990904-IEA;GO:0019843-IEA;GO:0005840-IEA;GO:0006412-IEA	cytoplasm-IEA;RNA binding-IEA;structural constituent of ribosome-IEA;ribonucleoprotein complex-IEA;rRNA binding-IEA;ribosome-IEA;translation-IEA	GO:0003723;GO:0003735;GO:0005762;GO:0006412	RNA binding;structural constituent of ribosome;mitochondrial large ribosomal subunit;translation			IPR028909;IPR001787;noIPR;IPR001787;IPR036164	Large ribosomal subunit protein bL21-like;Large ribosomal subunit protein bL21;Large ribosomal subunit protein bL21;Large ribosomal subunit protein bL21;Large ribosomal subunit protein bL21-like superfamily	PF00829 (PFAM);TIGR00061 (NCBIFAM);PTHR21349 (PANTHER);MF_01363 (HAMAP);SSF141091 (SUPERFAMILY)	GO:0005840;GO:0003735/GO:0005840/GO:0006412/GO:0003723;GO:0003735/GO:0005762;GO:0003735/GO:0005840/GO:0006412/GO:0003723;	ribosome;structural constituent of ribosome/ribosome/translation/RNA binding;structural constituent of ribosome/mitochondrial large ribosomal subunit;structural constituent of ribosome/ribosome/translation/RNA binding;
Karelsulcia-PENLEP_start_147280_stop_148605_strand_-1_asnS	1326	ATGTGCAATACAATAAAACAACTTTTAAAACAAAATACAATATTAATAAATAAAAAAATAGTAGTAAAAGGTTGGGTAAAACACAAAAGAACCAATAAATTAAAAACGTTTGTTATAATAAACGATGGTTCAACAATAAAAAATTTACAAATAATTATAGAAAAAGAAGACAAATCTATAAATATAGGTGTTTATTTAAAAATAAAAGGTCTAATAGTTTTAAGTAAAGGAAAAAAACAAACAATTGAATTATTAGCAACAAATATAAAAATTTATGGAATTTTCAAGTATAAAGATTTACAAAAAACCATATTACAGCCTAAAAAACATAGTTATAAAAAATTGCGAGAACAGTCTTATTTAAGATTTAGAACAAACTTTTTTAGTTCAATAATGCGT…	asparagine--tRNA ligase	Candidatus Karelsulcia muelleri	1.8E-298	WP_158380319	asnS;asnS;asnS;asnS;asnS;asnS;asnS;asnS;asnS;asnS;asnS;asnS;asnS;asnS	GO:0005737-IEA;GO:0004812-IEA;GO:0004816-IEA;GO:0006421-IEA;GO:0006412-IEA;GO:0005524-IEA;GO:0003676-IEA	cytoplasm-IEA;aminoacyl-tRNA ligase activity-IEA;asparagine-tRNA ligase activity-IEA;asparaginyl-tRNA aminoacylation-IEA;translation-IEA;ATP binding-IEA;nucleic acid binding-IEA	GO:0004816;GO:0005524;GO:0006421	asparagine-tRNA ligase activity;ATP binding;asparaginyl-tRNA aminoacylation	EC:6.1.1.22	asparagine--tRNA ligase	IPR002312;noIPR;IPR045864;IPR012340;IPR004522;noIPR;IPR004364;noIPR;IPR004522;IPR006195;noIPR;noIPR;IPR045864;IPR012340	Aspartyl/Asparaginyl-tRNA synthetase, class IIb;Aspartyl/Asparaginyl-tRNA synthetase, class IIb;Class II Aminoacyl-tRNA synthetase/Biotinyl protein ligase (BPL) and lipoyl protein ligase (LPL);Nucleic acid-binding, OB-fold;Asparagine-tRNA ligase;Asparagine-tRNA ligase;Aminoacyl-tRNA synthetase, class II (D/K/N);Aminoacyl-tRNA synthetase, class II (D/K/N);Asparagine-tRNA ligase;Aminoacyl-tRNA synt…	PR01042 (PRINTS);G3DSA:3.30.930.10:FF:000016 (FUNFAM);G3DSA:3.30.930.10 (GENE3D);G3DSA:2.40.50.140 (GENE3D);TIGR00457 (NCBIFAM);NF003037 (NCBIFAM);PF00152 (PFAM);PTHR22594 (PANTHER);MF_00534 (HAMAP);PS50862 (PROSITE_PROFILES);cd04318 (CDD);cd00776 (CDD);SSF55681 (SUPERFAMILY);SSF50249 (SUPERFAMILY)	GO:0005524/GO:0006418/GO:0004812/GO:0000166;;;;GO:0005524/GO:0000166/GO:0004816/GO:0006421;;GO:0005524/GO:0006418/GO:0004812/GO:0000166;GO:0006421;GO:0005524/GO:0000166/GO:0004816/GO:0006421;;;;;	ATP binding/tRNA aminoacylation for protein translation/aminoacyl-tRNA ligase activity/nucleotide binding;;;;ATP binding/nucleotide binding/asparagine-tRNA ligase activity/asparaginyl-tRNA aminoacylation;;ATP binding/tRNA aminoacylation for protein translation/aminoacyl-tRNA ligase activity/nucleotide binding;asparaginyl-tRNA aminoacylation;ATP binding/nucleotide binding/asparagine-tRNA ligase ac…
Karelsulcia-PENLEP_start_148607_stop_149206_strand_-1_frr	600	TTGAAATATTTAGTTAGAAGAAAAGTATTTAAAATGCTAATACAAAACAAAAATAAAGAATTAGTATTAAAACAAATGAAGGATAGAATGAATAAAATATTAAATTCTTTTAAAAAATTTGTTTCAAAACTTAGAATAGGAACAGCCAATACTAATATTTTAGATGATCTTACCGTAGAATATTATGATAAGAAAATTAAGTTATATCATATTGCTAGCATAGAAATAAACAATAGAAATACGATATTAATTAAACCATGGGAAGACAATCTTTTACCATTAATAGAAAAAAGTATCCTTAAATCAAACCTTGGACTAGTGCCAGTCAAGACTGGAACACTGCTAAAAATTGTAATTCCAAATTTAACAGAAGAAAGGAGAAAAGAAATAATTAGAAGT…	Ribosome recycling factor	Candidatus Karelsulcia muelleri	6.8E-106	AXN02602	C9I73_059;C9I73_059	GO:0043023-IEA;GO:0006412-IEA	ribosomal large subunit binding-IEA;translation-IEA	GO:0006412;GO:0043023	translation;ribosomal large subunit binding			noIPR;IPR023584;IPR036191;noIPR;IPR002661;IPR036191	Elongation factor Ts, dimerisation domain superfamily;Ribosome recycling factor domain;RRF superfamily;RRF superfamily;Ribosome recycling factor;RRF superfamily	G3DSA:3.30.1360.40:FF:000001 (FUNFAM);PF01765 (PFAM);G3DSA:1.10.132.20 (GENE3D);G3DSA:3.30.1360.40 (GENE3D);PTHR20982 (PANTHER);SSF55194 (SUPERFAMILY)	;;;;GO:0006412/GO:0043023/GO:0006412;	;;;;translation/ribosomal large subunit binding/translation;
Karelsulcia-PENLEP_start_149245_stop_150198_strand_1_trpS	954	ATGGATACTTTCATGACAGGTATTAAAAGTACAGGCCGACCTCATCTAGGACATGTTTTAGGTATTATTTATCCTACTATATTATTGATTAATAATGAAATTTTTCAGAAACAGTTTATATTAATTGCTAATCTTCATACTATTACTAATTATAATTTTATTAAAACTAACAAAACAAATAGTTACAAAATTTTAGCAGCTTGGTTAGCTTGCGGTCTAGATTATAAAAAGAAACAAGTTATTTTTTACAGGCAATCAGATATTCCAGAAATTACTGAATTATTATGGTTTTTTAGTGCTATCTTTCCATATAATAGATTAAAATTAGTACATTCATTTAAAGAATATAAAACAAATAATAAAATAATTAATACTGCAACATTAACATATCCAATTTTA…	tryptophan--tRNA ligase	Candidatus Karelsulcia muelleri	2.4E-193	WP_158380317	trpS;trpS;trpS;trpS;trpS;trpS;trpS;trpS;trpS;trpS;trpS;trpS;trpS;trpS;trpS;trpS;trpS;trpS;trpS;trpS;trpS	GO:0005737-IEA;GO:0004812-IEA;GO:0005829-IEA;GO:0006436-IEA;GO:0006412-IEA;GO:0005524-IEA;GO:0004830-IEA	cytoplasm-IEA;aminoacyl-tRNA ligase activity-IEA;cytosol-IEA;tryptophanyl-tRNA aminoacylation-IEA;translation-IEA;ATP binding-IEA;tryptophan-tRNA ligase activity-IEA	GO:0004830;GO:0005524;GO:0005829;GO:0006436	tryptophan-tRNA ligase activity;ATP binding;cytosol;tryptophanyl-tRNA aminoacylation	EC:6.1.1.2	tryptophan--tRNA ligase	IPR002306;IPR014729;IPR002305;IPR002306;noIPR;IPR050203;noIPR	Tryptophan-tRNA ligase;Rossmann-like alpha/beta/alpha sandwich fold;Aminoacyl-tRNA synthetase, class Ic;Tryptophan-tRNA ligase;Tryptophan-tRNA ligase;Tryptophan--tRNA ligase;Tryptophan--tRNA ligase	PR01039 (PRINTS);G3DSA:3.40.50.620 (GENE3D);PF00579 (PFAM);TIGR00233 (NCBIFAM);G3DSA:1.10.240.10 (GENE3D);PTHR43766 (PANTHER);SSF52374 (SUPERFAMILY)	GO:0004830/GO:0006436/GO:0005524/GO:0000166;;GO:0005524/GO:0006418/GO:0004812/GO:0000166;GO:0004830/GO:0006436/GO:0005524/GO:0000166;;GO:0004830/GO:0006436/GO:0005829;	tryptophan-tRNA ligase activity/tryptophanyl-tRNA aminoacylation/ATP binding/nucleotide binding;;ATP binding/tRNA aminoacylation for protein translation/aminoacyl-tRNA ligase activity/nucleotide binding;tryptophan-tRNA ligase activity/tryptophanyl-tRNA aminoacylation/ATP binding/nucleotide binding;;tryptophan-tRNA ligase activity/tryptophanyl-tRNA aminoacylation/cytosol;
Karelsulcia-PENLEP_start_150456_stop_150545_strand_1_hypothetical	90	ATGCCAAGTGGGAAAAAAAGAAAAAGAAAAAAAATAGCAACACATAAAAGAAAGAAAAAAAAACGAAAAAATAGACACAAGAAAAAATAA	---NA---
Karelsulcia-PENLEP_start_150869_stop_151633_strand_-1_hypothetical	765	ATGGCAATGATGGAATCACAGTTAAGATATCTATATAGATTACAATTAATTGATTTACGTTATAAGTATTTAACTTGTATAAGAACTAGATTTAAGAAATTTATTATAAGATTTCATTGTTTTTTAATCAAGAAAAACAAATATTTGATTAAACTCCTGAAAAAGATTAAAATTAAAACAAATGATTTCAGAAAATATAAGAAATTAAAAACACAGAAACAAAAGATTATAAAACTTTTAACATTAGAAAGCATTAAAAAAGAAAATAAAACTCATTTATTTCTGAGTTTAGAATATTACACGATGGATTTTATTATAAAAAAAAGAAACTTTTTAAAAGAAAAGAAAAGAATTAGTTTGATGAAAAAGAAAATTCAAAATATAATAAAATTTATAAAA…	UOQ38121.1 Zinc ribbon protein	Candidatus Karelsulcia muelleri	3.1E-119	WP_158380315
Karelsulcia-PENLEP_start_151672_stop_152523_strand_1_lipA	852	ATGAATTTTAATAAGAAACCAATATGGTTAAAAGTTATACTAAATATTGGTGATAAGTATTCTAAAATAAATAACTTGTTAGTAAAAGCAAGTTTAAATACAATTTGCCAAAAAAGTGATTGTCCTAATATTGGAACTTGTTGGAAACATGGAGTTTTAAGCTTTCTTTTACTAGGAAATATATGTACTAGGTCTTGCCATTTTTGTTCCATAAAAACTGGAACACCTAAAAAATTGAAGTTATTAGAACCTTATAAAATTGCCAACACAATAAAACAAATTAAAATAAAACATGTTGTCCTAACATCTGTAAATAGAGATGATTTAAAAGATTTAGGTATAACCTTATGGTTGAAGACCATAAGAGAAATAAAAAAAATCTCTACTTCTACTATAGAA…	lipoyl synthase	Candidatus Karelsulcia muelleri	4.9E-192	WP_158380314	lipA;lipA;lipA;lipA;lipA;lipA;lipA;lipA;lipA;lipA;lipA;lipA;lipA;lipA;lipA;lipA;lipA;lipA;lipA;lipA;lipA;lipA;lipA;lipA;lipA;lipA;lipA;lipA;lipA;lipA;lipA;lipA;lipA;lipA;lipA;lipA	GO:0005737-IEA;GO:0046872-IEA;GO:0051539-IEA;GO:0016992-IEA;GO:0016740-IEA;GO:0009107-IEA	cytoplasm-IEA;metal ion binding-IEA;4 iron, 4 sulfur cluster binding-IEA;lipoate synthase activity-IEA;transferase activity-IEA;lipoate biosynthetic process-IEA	GO:0009107;GO:0016992;GO:0051539	lipoate biosynthetic process;lipoate synthase activity;4 iron, 4 sulfur cluster binding	EC:2.8.1.8	lipoyl synthase	IPR003698;IPR007197;IPR013785;noIPR;noIPR;IPR007197;noIPR;IPR003698;IPR007197;IPR003698;noIPR	Lipoyl synthase;Radical SAM;Aldolase-type TIM barrel;Aldolase-type TIM barrel;Aldolase-type TIM barrel;Radical SAM;Radical SAM;Lipoyl synthase;Radical SAM;Lipoyl synthase;Lipoyl synthase	TIGR00510 (NCBIFAM);PF04055 (PFAM);G3DSA:3.20.20.70 (GENE3D);NF004019 (NCBIFAM);NF009544 (NCBIFAM);SFLDS00029 (SFLD);PIRSR001619-1 (PIRSR);PTHR10949 (PANTHER);PS51918 (PROSITE_PROFILES);MF_00206 (HAMAP);SSF102114 (SUPERFAMILY)	GO:0051539/GO:0016992/GO:0009107;GO:0051536/GO:0003824;;;;GO:0051536/GO:0003824;;GO:0051539/GO:0016992/GO:0009107;GO:0051536/GO:0003824;GO:0051539/GO:0016992/GO:0009107;	4 iron, 4 sulfur cluster binding/lipoate synthase activity/lipoate biosynthetic process;iron-sulfur cluster binding/catalytic activity;;;;iron-sulfur cluster binding/catalytic activity;;4 iron, 4 sulfur cluster binding/lipoate synthase activity/lipoate biosynthetic process;iron-sulfur cluster binding/catalytic activity;4 iron, 4 sulfur cluster binding/lipoate synthase activity/lipoate biosyntheti…
Karelsulcia-PENLEP_start_153005_stop_154366_strand_1_der	1362	ATGAAGAAAATCATTGCTATAGTTGGACATACAAATGTTGGTAAATCTACACTTTTTAATTATTTAGTAGGATACCGTAAAGCAATTACTGATTATACTCATGGAGTAACAAGAGATAGAATATATTGTGAATGTAAATGGAGAGGAAATAATTTTACTTTGATAGATTCTGGAGGATATGTTTTTGGAAATAAAGAATTAGAAAAACAAATTCGAGAACAATTTTTATTAGCTATAGAAGAAGCTTCGTCTATTATTTTTCTATTAGATATTTTATCTGGAATATTGCCCATTGACTATAAAATTTGTAAGATATTACAACGATCAAAAAAAAAAGTTGTTATTGCTATAAATAAAATAGACAAATATCAAGCTCCTATTTGTGAGATAAAAGAAGTT…	ribosome biogenesis GTPase Der	Candidatus Karelsulcia muelleri	9.4E-291	WP_158380312				GO:0005525;GO:0043022	GTP binding;ribosome binding			IPR006073;IPR032859;IPR006073;IPR015946;IPR005225;IPR016484;IPR027417;IPR027417;IPR016484;noIPR;noIPR;noIPR;noIPR;noIPR;noIPR;noIPR;IPR016484;noIPR;IPR027417;IPR027417	GTP binding domain;GTPase Der, C-terminal KH-domain-like;GTP binding domain;K homology domain-like, alpha/beta;Small GTP-binding domain;GTPase Der;P-loop containing nucleoside triphosphate hydrolase;P-loop containing nucleoside triphosphate hydrolase;GTPase Der;GTPase Der;GTPase Der;GTPase Der;GTPase Der;GTPase Der;GTPase Der;GTPase Der;GTPase Der;GTPase Der;P-loop containing nucleoside triphosph…	PR00326 (PRINTS);PF14714 (PFAM);PF01926 (PFAM);G3DSA:3.30.300.20 (GENE3D);TIGR00231 (NCBIFAM);TIGR03594 (NCBIFAM);G3DSA:3.40.50.300 (GENE3D);G3DSA:3.40.50.300 (GENE3D);PIRSF006485 (PIRSF);PIRSR038134-2 (PIRSR);PIRSR006809-1 (PIRSR);PIRSR603373-2 (PIRSR);PIRSR006230-1 (PIRSR);PIRSR603373-1 (PIRSR);PIRSR006809-2 (PIRSR);PTHR43834 (PANTHER);MF_00195 (HAMAP);cd01894 (CDD);SSF52540 (SUPERFAMILY);SSF52…	GO:0005525;;GO:0005525;;GO:0005525;GO:0005525;;;GO:0005525;;;;;;;GO:0043022;GO:0005525;;;	GTP binding;;GTP binding;;GTP binding;GTP binding;;;GTP binding;;;;;;;ribosome binding;GTP binding;;;
Karelsulcia-PENLEP_start_154359_stop_155498_strand_1_hflX	1140	ATGAATAAAATTTATATGTTTGAGAAGAATGATTATATAAAACAAAAAGTTATTATTGTAGCTGCTATTTTAAAATTTAAAAATCAAGAACAAGTTAAAAACGAAATTAATGAATTAAATTATCTAGCTCAAACTTTAGGTGCTAAAGTCATTAAAATATTTGTTCAAAATATAAAAAATAAAAATCCAAGAACTTTTATTGGAAAAGGAAAAATAGAAGAAATAAAAAAATTTATTATACTAAAAAAGATTAAAATAGCAATATTTAATGAGAATCTTTCACCTTCACAATTTAAAAATATAGAACAACTTTTTAAATCACAAGTGGTTGATAGAACTAAAGTTATCTTAGATATTTTTTATAAAAGAGCAAAAACATCTTATGCGAAAACTCAAATT…	GTPase HflX	Candidatus Karelsulcia muelleri	2.0E-251	WP_274095932	hflX;hflX;hflX;hflX;hflX;hflX;hflX;hflX;hflX;hflX;hflX;hflX;hflX;hflX;hflX;hflX;hflX;hflX;hflX;hflX	GO:0005525-IEA;GO:0005737-IEA;GO:0046872-IEA;GO:0003924-IEA;GO:0043022-IEA	GTP binding-IEA;cytoplasm-IEA;metal ion binding-IEA;GTPase activity-IEA;ribosome binding-IEA	GO:0005525;GO:0005737;GO:0043022	GTP binding;cytoplasm;ribosome binding			IPR006073;noIPR;IPR032305;IPR025121;IPR016496;noIPR;IPR016496;IPR006073;IPR042108;IPR027417;noIPR;noIPR;noIPR;noIPR;noIPR;IPR016496;IPR030394;IPR016496;IPR030394;IPR027417	GTP binding domain;GTP binding domain;GTP-binding protein, middle domain;GTPase HflX, N-terminal;GTPase HflX;GTPase HflX;GTPase HflX;GTP binding domain;GTPase HflX, N-terminal domain superfamily;P-loop containing nucleoside triphosphate hydrolase;P-loop containing nucleoside triphosphate hydrolase;P-loop containing nucleoside triphosphate hydrolase;P-loop containing nucleoside triphosphate hydrol…	PR00326 (PRINTS);G3DSA:3.40.50.11060:FF:000001 (FUNFAM);PF16360 (PFAM);PF13167 (PFAM);TIGR03156 (NCBIFAM);G3DSA:6.10.250.2860 (GENE3D);PIRSF006809 (PIRSF);PF01926 (PFAM);G3DSA:3.40.50.11060 (GENE3D);G3DSA:3.40.50.300 (GENE3D);PIRSR603373-1 (PIRSR);PIRSR006230-1 (PIRSR);PIRSR006809-2 (PIRSR);PIRSR006809-1 (PIRSR);PIRSR603373-2 (PIRSR);PTHR10229 (PANTHER);PS51705 (PROSITE_PROFILES);MF_00900 (HAMAP)…	GO:0005525;;;;GO:0005525;;GO:0005525;GO:0005525;;;;;;;;GO:0005525/GO:0005737/GO:0043022;GO:0005525;GO:0005525;GO:0005525;	GTP binding;;;;GTP binding;;GTP binding;GTP binding;;;;;;;;GTP binding/cytoplasm/ribosome binding;GTP binding;GTP binding;GTP binding;

## Sheet: Table S2
Table S2. Ca. Vidania Genome: gene prediction and annotation.
Candidatus Vidania PENLEP
Sequence Name	Sequence Length	Sequence Data	Sequence Description	Blast Top Hit Taxonomy Name	Blast Top Hit E-Value	Blast Top Hit Accession	Mapping Gene Name	Mapping GO ID	Mapping GO Term	Annotation GO ID	Annotation GO Term	Enzyme Code	Enzyme Name	InterPro Accession	InterPro Name	InterPro Signatures	InterPro GO ID	InterPro GO Term	Reference (gene abbreviation) in main manuscript	Associated pathway
Vidania-PENLEP_start_96_stop_467_strand_1_hypothetical	372	ATGAAATCTAATATAAAAAAAAAAGCAAAAAGAAACAGATCAAAACTTAAATTTAAGAACAATATAATAATTATAAATAAAACTAAACAAAATATACATATACAAATTTTTTCAAACATAAAAAAAAAGATAATAACATCATGTTCATCAATAGAAAAAAAAATAAAAAATATTATTCTAAAAAAAAATAAAAAAACAAACAGTTATTATTCTTGTTATATAATAGGTAAAATACTTGCTTTTAAAATAATAAACCTAAATATATCTAATGTTATTTTTGATAGATCTGGATTTAAATTTCATGGCAAGATAAAAAAAATATATGAAACATTGTTTTTATTTTTAAAAAAAAATGATAGAATCATTATCTAA	50S ribosomal protein L18	Candidatus Vidania fulgoroideae	1.1E-38	AXN02551	ONB67_00630;rplR;rplR;rplR;rplR;rplR;C9I84_169;rplR;C9I84_169;rplR;rplR;rplR;ONB67_00630;rplR;rplR;rplR;rplR;rplR;rplR;rplR;rplR;rplR;rplR;rplR;rplR;rplR;rplR;rplR;C9I84_169;rplR;rplR;rplR;rplR;rplR;C9I84_169;rplR;rplR;rplR;ONB67_00630;rplR;rplR;rplR;rplR;rplR;rplR;rplR;rplR;rplR;rplR;rplR;rplR;rplR;rplR;rplR;ONB67_00630;rplR;rplR;rplR;rplR;rplR;rplR	GO:0008097-IEA;GO:0005737-IEA;GO:0003735-IEA;GO:0022625-IEA;GO:1990904-IEA;GO:0005840-IEA;GO:0019843-IEA;GO:0006412-IEA	5S rRNA binding-IEA;cytoplasm-IEA;structural constituent of ribosome-IEA;cytosolic large ribosomal subunit-IEA;ribonucleoprotein complex-IEA;ribosome-IEA;rRNA binding-IEA;translation-IEA	GO:0003735;GO:0005840;GO:0006412;GO:0008097	structural constituent of ribosome;ribosome;translation;5S rRNA binding			IPR005484;noIPR;IPR005484;noIPR;noIPR	Large ribosomal subunit protein uL18;Large ribosomal subunit protein uL18;Large ribosomal subunit protein uL18;Large ribosomal subunit protein uL18;Large ribosomal subunit protein uL18	PF00861 (PFAM);G3DSA:3.30.420.100 (GENE3D);PTHR12899 (PANTHER);cd00432 (CDD);SSF53137 (SUPERFAMILY)	GO:0006412/GO:0003735/GO:0005840;;GO:0006412/GO:0003735/GO:0005840/GO:0008097;;	translation/structural constituent of ribosome/ribosome;;translation/structural constituent of ribosome/ribosome/5S rRNA binding;;
Vidania-PENLEP_start_448_stop_891_strand_1_rpsE	444	ATGATAGAATCATTATCTAACAAAAATGTTATTCTTTTAATTAGAAAAACATCTTTTGTTAGAAAAGGAGGAAGAAATTTTAATTTCTCAGTGCTATCCCTTTATTATAATAAAGGGTATATAGGATTTGGAAAAGGAAAATCTAAACACTTAAACAAATCAATAGACAAATCTTTTTTTAACTCTGAGAAAAATAAAAAAAAAATCCTTATATATGGTAAAAAACTAAAAAAATATATAAAAATAAAATTCTGTAAAACAGAAATAGAATTCTTTCCTGTAGAAAATAAATTCATTGCAGGTGGAGTTTGTAGAATAATTCTAAAAAAAATAAATTTAAAAAATGTAGCTTGTAAAAACATAGGTTCAAGAAATATATTTAATATTATTAAAGTGTTT…	30S ribosomal protein S5	Candidatus Vidania fulgoroideae	2.6E-73	WDI79197	JSR02_00770;rpsE;rpsE;ONB67_00635;C9I84_170;ONB67_00635;JSR02_00770;JSR06_00735;C9I84_170;ONB67_00635;JSR02_00770;rpsE;rpsE;C9I84_170;C9I84_170;JSR02_00770;JSR02_00770;JSR06_00735;JSR06_00735;ONB67_00635;rpsE;JSR02_00770;rpsE;C9I84_170;rpsE	GO:0003723-IEA;GO:0003735-IEA;GO:1990904-IEA;GO:0015935-IEA;GO:0005840-IEA;GO:0019843-IEA;GO:0006412-IEA	RNA binding-IEA;structural constituent of ribosome-IEA;ribonucleoprotein complex-IEA;small ribosomal subunit-IEA;ribosome-IEA;rRNA binding-IEA;translation-IEA	GO:0003723;GO:0003735;GO:0005840;GO:0006412	RNA binding;structural constituent of ribosome;ribosome;translation			noIPR;IPR013810;IPR013810;noIPR	Large ribosomal subunit protein uL18;Small ribosomal subunit protein uS5, N-terminal;Small ribosomal subunit protein uS5, N-terminal;Small ribosomal subunit protein uS5, N-terminal	G3DSA:3.30.160.20 (GENE3D);PF00333 (PFAM);PS50881 (PROSITE_PROFILES);SSF54768 (SUPERFAMILY)	;GO:0006412/GO:0005840/GO:0003735/GO:0003723;GO:0006412/GO:0005840/GO:0003735/GO:0003723;	;translation/ribosome/structural constituent of ribosome/RNA binding;translation/ribosome/structural constituent of ribosome/RNA binding;
Vidania-PENLEP_start_884_stop_1189_strand_1_hypothetical	306	ATGTTTAAAAAAAAAAAAAGAATAGGAAGGGGAAATTCTTCAGGAAATGGTAATACCTCAGGTAGAGGTAATAAAGGGCAAAAATCTAGATCAGGATACTCTTCTAAATTTATGTTCGAAGGAGGTCAAACACCAATGTATAAAACCTTACCCAAATATGGTTTAAAAAAAAAAAGAGTTGTGAATTATAATATGGTTATTTTTTTTCATTTTACAAAAATGAAAGTTTACAATATTTATAGTAATTTTTTTAAAAAAAAATTACTTTTTTTATGTACATATGTCAAAAGAAAAAAAAATATATGA	MAG: 50S ribosomal protein L15	Candidatus Vidania fulgoroideae	2.0E-31	WDI79198	rplO;rplO;rplO;rplO;rplO;rplO;rplO;rplO;C9I84_171;C9I84_171;C9I84_171;rplO;C9I84_171;rplO;C9I84_171	GO:0003735-IEA;GO:1990904-IEA;GO:0015934-IEA;GO:0005840-IEA;GO:0006412-IEA	structural constituent of ribosome-IEA;ribonucleoprotein complex-IEA;large ribosomal subunit-IEA;ribosome-IEA;translation-IEA	GO:0003735;GO:0006412;GO:0015934	structural constituent of ribosome;translation;large ribosomal subunit			IPR005749;IPR005749;IPR036227	Large ribosomal subunit protein uL15, bacterial-type;Large ribosomal subunit protein uL15, bacterial-type;Large ribosomal subunit protein uL15/eL18 superfamily	TIGR01071 (NCBIFAM);PTHR12934 (PANTHER);SSF52080 (SUPERFAMILY)	GO:0006412/GO:0003735/GO:0015934;GO:0006412/GO:0003735/GO:0015934/GO:0003735;	translation/structural constituent of ribosome/large ribosomal subunit;translation/structural constituent of ribosome/large ribosomal subunit/structural constituent of ribosome;
Vidania-PENLEP_start_1164_stop_1382_strand_1_infA	219	ATGTCAAAAGAAAAAAAAATATATGAAGAAGGAATTATAGTAGAAAGTTTACCAAATGCAAATTTTAAAGTAAAAACAGAAAATGGATTTATTAAAATGTGTTATTTAGCAGGTAAAGCAAGAATGAATTATATTAAAATTTTACCAGGAGATAAAGTAAGAGTAGAATTTGATGCATATGATCCAAGAAGAGGAAGAATTGTGTTTAGAATTAAATGA	translation initiation factor IF-1	Candidatus Vidania fulgoroideae	5.5E-42	AXN02554	infA;infA;infA;infA;infA;infA;infA;infA;infA;infA;infA;infA;infA;infA;infA;infA	GO:0003743-IEA;GO:0003723-IEA;GO:0005737-IEA;GO:0005829-IEA;GO:0043022-IEA;GO:0019843-IEA;GO:0006412-IEA;GO:0006413-IEA	translation initiation factor activity-IEA;RNA binding-IEA;cytoplasm-IEA;cytosol-IEA;ribosome binding-IEA;rRNA binding-IEA;translation-IEA;translational initiation-IEA	GO:0003723;GO:0003743;GO:0005829;GO:0006413;GO:0043022	RNA binding;translation initiation factor activity;cytosol;translational initiation;ribosome binding			noIPR;IPR004368;IPR006196;IPR012340;IPR004368;IPR004368;IPR006196;IPR004368;IPR012340	Ribulose-phosphate binding barrel;Translation initiation factor IF-1;RNA-binding domain, S1, IF1 type;Nucleic acid-binding, OB-fold;Translation initiation factor IF-1;Translation initiation factor IF-1;RNA-binding domain, S1, IF1 type;Translation initiation factor IF-1;Nucleic acid-binding, OB-fold	G3DSA:2.40.50.140:FF:000002 (FUNFAM);TIGR00008 (NCBIFAM);PF01176 (PFAM);G3DSA:2.40.50.140 (GENE3D);PTHR33370 (PANTHER);MF_00075 (HAMAP);PS50832 (PROSITE_PROFILES);cd04451 (CDD);SSF50249 (SUPERFAMILY)	;GO:0006413/GO:0003743;GO:0006413/GO:0003723/GO:0003743;;GO:0006413/GO:0003743/GO:0005829/GO:0043022;GO:0006413/GO:0003743;GO:0006413/GO:0003723/GO:0003743;GO:0006413/GO:0003743;	;translational initiation/translation initiation factor activity;translational initiation/RNA binding/translation initiation factor activity;;translational initiation/translation initiation factor activity/cytosol/ribosome binding;translational initiation/translation initiation factor activity;translational initiation/RNA binding/translation initiation factor activity;translational initiation/tra…
Vidania-PENLEP_start_1379_stop_1492_strand_1_hypothetical	114	ATGAAAGTTGCTTCATCTGTAAAAAAAATATGCAAATTTTGCAAAATAATAATTAGAAAAAAAAAAATATACAATTTATGTATTTTTAAAAAACATAAACAAAGACAAGGATGA	50S ribosomal protein L36	Candidatus Vidania fulgoroideae	1.9E-14	WDI79200	rpmJ;rpmJ;rpmJ;rpmJ;rpmJ;rpmJ;rpmJ;rpmJ;rpmJ;rpmJ;rpmJ;rpmJ;rpmJ;rpmJ;rpmJ;rpmJ;rpmJ;rpmJ;rpmJ;rpmJ;rpmJ;rpmJ;rpmJ;rpmJ;rpmJ	GO:0005737-IEA;GO:0003735-IEA;GO:1990904-IEA;GO:0005840-IEA;GO:0006412-IEA	cytoplasm-IEA;structural constituent of ribosome-IEA;ribonucleoprotein complex-IEA;ribosome-IEA;translation-IEA	GO:0003735;GO:0005840;GO:0006412	structural constituent of ribosome;ribosome;translation			IPR000473;IPR000473;IPR000473;IPR035977	Large ribosomal subunit protein bL36;Large ribosomal subunit protein bL36;Large ribosomal subunit protein bL36;Large ribosomal subunit protein bL36 superfamily	TIGR01022 (NCBIFAM);PF00444 (PFAM);PTHR42888 (PANTHER);SSF57840 (SUPERFAMILY)	GO:0006412/GO:0003735/GO:0005840;GO:0006412/GO:0003735/GO:0005840;GO:0006412/GO:0003735/GO:0005840;GO:0006412/GO:0003735/GO:0005840	translation/structural constituent of ribosome/ribosome;translation/structural constituent of ribosome/ribosome;translation/structural constituent of ribosome/ribosome;translation/structural constituent of ribosome/ribosome
Vidania-PENLEP_start_1489_stop_1848_strand_1_rpsM	360	ATGATATTTGAGGGAATTAATATTGAAGAAAATAAAAAAGTAAATATAAGCATAAGAAAAATATTTGGAATAGGTAAAAAAAATTCTATGCAAATATGTAAAAAACTAAAATTAAAAAACAAAAAAATATCAGAACTAAGTATTAAAGAAAGAAAAGAACTTAATAAAAATCTAAAAACTTACAAAACAGAAGGCAATTTAAAGTCAGAAATATATAATAATATAAGAAAACTAATTGATATAAAATCATATAGAGGAAGTAGACATATAAATTTCTTACCATCAAGAGGACAAAGAACTAAAACAAATTCAAAAACAAGAAAAAAAAAAAAAGTATTATTTTTTATAAAAAATGTGTAA	30S ribosomal protein S13	Candidatus Vidania fulgoroideae	4.7E-51	WDI79348	rpsM;rpsM;rpsM;rpsM;rpsM;rpsM;rpsM;rpsM;rpsM;rpsM;C9I84_174;C9I84_174;rpsM;rpsM;rpsM;rpsM;rpsM;rpsM;rpsM;rpsM;rpsM;rpsM;rpsM;rpsM;rpsM;rpsM;C9I84_174;C9I84_174;rpsM;rpsM;rpsM;rpsM;rpsM;C9I84_174;rpsM;rpsM;rpsM;C9I84_174;rpsM;rpsM;rpsM;rpsM;rpsM;rpsM;rpsM;rpsM;rpsM;rpsM;rpsM;rpsM;rpsM;rpsM;rpsM;rpsM;C9I84_174;rpsM;rpsM;rpsM;rpsM	GO:0003723-IEA;GO:0003735-IEA;GO:0005829-IEA;GO:1990904-IEA;GO:0015935-IEA;GO:0019843-IEA;GO:0000049-IEA;GO:0005840-IEA;GO:0006412-IEA	RNA binding-IEA;structural constituent of ribosome-IEA;cytosol-IEA;ribonucleoprotein complex-IEA;small ribosomal subunit-IEA;rRNA binding-IEA;tRNA binding-IEA;ribosome-IEA;translation-IEA	GO:0003723;GO:0003735;GO:0005829;GO:0006412;GO:0015935	RNA binding;structural constituent of ribosome;cytosol;translation;small ribosomal subunit			IPR027437;noIPR;IPR001892;IPR001892;noIPR;noIPR;IPR010979	Small ribosomal subunit protein uS13, C-terminal;Small ribosomal subunit protein uS13, C-terminal;Small ribosomal subunit protein uS13;Small ribosomal subunit protein uS13;Small ribosomal subunit protein uS13;Small ribosomal subunit protein uS13;Small ribosomal subunit protein uS13-like, H2TH	G3DSA:4.10.910.10 (GENE3D);G3DSA:1.10.8.50 (GENE3D);PF00416 (PFAM);PIRSF002134 (PIRSF);PTHR10871 (PANTHER);PS50159 (PROSITE_PROFILES);SSF46946 (SUPERFAMILY)	;;GO:0006412/GO:0005840/GO:0003735/GO:0003723;GO:0006412/GO:0005840/GO:0003735/GO:0003723;GO:0005829/GO:0015935;;GO:0003676	;;translation/ribosome/structural constituent of ribosome/RNA binding;translation/ribosome/structural constituent of ribosome/RNA binding;cytosol/small ribosomal subunit;;nucleic acid binding
Vidania-PENLEP_start_1841_stop_2182_strand_1_rpsK	342	ATGTGTAAATGTGAAATATATATAATATCAACAAAAAATAATACAATAATAACACTTAAAATATCTAAAAAAGTAATTTTTTGTAAAAGTGCTGGAAATTTAAAATTCAAAGGTTCAAAAAAATCAACTCCATATGCTGCTCAAAAACTAGGTGAATTAATAAGCAACGAAATTATAAAAAGAAAAATAATTGAAATATATATAAAAATAAAAGGTTTTGGACCAGGTAGAGAAGCAATACTAAGAGTTTTTGCTTCATTAAAAAAAAACATTAAAGAAATTTCTGACATAACACCTTATCCACATAATGGATGCAGACCTAAAAAAATAAGAAGAATATAA	30S ribosomal protein S11	Candidatus Vidania fulgoroideae	9.6E-55	WDR79443	rpsK;rpsK;rpsK;rpsK;rpsK;rpsK;rpsK;rpsK;rpsK;rpsK;rpsK;rpsK;rpsK;rpsK;rpsK;rpsK;rpsK;rpsK;rpsK;rpsK;rpsK;rpsK;rpsK;rpsK;rpsK;rpsK;rpsK;rpsK;rpsK;rpsK;rpsK;rpsK;rpsK;rpsK;rpsK;rpsK;rpsK;rpsK;rpsK;rpsK;rpsK;rpsK;rpsK;rpsK;rpsK;rpsK;rpsK;rpsK;rpsK;rpsK	GO:0003735-IEA;GO:1990904-IEA;GO:0005840-IEA;GO:0019843-IEA;GO:0006412-IEA	structural constituent of ribosome-IEA;ribonucleoprotein complex-IEA;ribosome-IEA;rRNA binding-IEA;translation-IEA	GO:0003735;GO:0005840;GO:0006412	structural constituent of ribosome;ribosome;translation			IPR001971;IPR036967;IPR001971;IPR001971;IPR001971;noIPR	Small ribosomal subunit protein uS11;Small ribosomal subunit protein uS11 superfamily;Small ribosomal subunit protein uS11;Small ribosomal subunit protein uS11;Small ribosomal subunit protein uS11;Small ribosomal subunit protein uS11	PIRSF002131 (PIRSF);G3DSA:3.30.420.80 (GENE3D);PF00411 (PFAM);PTHR11759 (PANTHER);MF_01310 (HAMAP);SSF53137 (SUPERFAMILY)	GO:0006412/GO:0003735/GO:0005840;GO:0006412/GO:0003735/GO:0005840;GO:0006412/GO:0003735/GO:0005840;GO:0006412/GO:0003735/GO:0005840;GO:0006412/GO:0003735/GO:0005840;	translation/structural constituent of ribosome/ribosome;translation/structural constituent of ribosome/ribosome;translation/structural constituent of ribosome/ribosome;translation/structural constituent of ribosome/ribosome;translation/structural constituent of ribosome/ribosome;
Vidania-PENLEP_start_2182_stop_2739_strand_1_rpsD	558	ATGAAAAGATTCACAAGAAAAAAAACCATTAATAAATATGGAAAATTTATTAATGGTTTTTTTTCAAAAGAAAAAAAAATTAAGTCAAAAGAAATAAATAAAAATAAAATAAAAGAATTTAGTTTTCAACTATATAATAAACAAAAAATAAAAAGAAAATTTCTGTTAAAAGAAAGGCAATTTAAAAAACTATGTTTAATTTCAAAAAAAAAAAAAAAACCACTTATTTGTTTAATAGAAAAAAGATTTGACAATATAATATACACATCTGGATATTCAAAAACAAGATTTGAAGCAAAACAAATTATAAACCACAAATATTTTTTAATAAACAAAAAAAATAACAATATTTCATCAACAATACTAAAAATTGGAGATGAAATAAAATTAAAAAAAAAA…	30S ribosomal protein S4	Candidatus Vidania fulgoroideae	7.0E-96	WDR79442	rpsD;rpsD;rpsD;rpsD;C9I84_176;rpsD;ONB67_00665;rpsD;rpsD;rpsD;C9I84_176;rpsD;rpsD;rpsD;rpsD;rpsD;rpsD	GO:0003723-IEA;GO:0003735-IEA;GO:0042274-IEA;GO:0015935-IEA;GO:1990904-IEA;GO:0019843-IEA;GO:0005840-IEA;GO:0006412-IEA	RNA binding-IEA;structural constituent of ribosome-IEA;ribosomal small subunit biogenesis-IEA;small ribosomal subunit-IEA;ribonucleoprotein complex-IEA;rRNA binding-IEA;ribosome-IEA;translation-IEA	GO:0003723	RNA binding			IPR002942;IPR036986;noIPR;noIPR;noIPR;noIPR	RNA-binding S4 domain;RNA-binding S4 domain superfamily;RNA-binding S4 domain superfamily;RNA-binding S4 domain superfamily;RNA-binding S4 domain superfamily;RNA-binding S4 domain superfamily	PF01479 (PFAM);G3DSA:3.10.290.10 (GENE3D);G3DSA:1.10.1050.10 (GENE3D);PS50889 (PROSITE_PROFILES);cd00165 (CDD);SSF55174 (SUPERFAMILY)	GO:0003723;GO:0003723;;;;	RNA binding;RNA binding;;;;
Vidania-PENLEP_start_2736_stop_3572_strand_1_rpoA	837	ATGAATTTGTTTTATAAATTTTTAAAAACAAATTTAAAAAAAGAAAAAGTAATAAGTAAAAATTTAAGTGAATTTAAAATAACACATTTACATAAAGGTATAGCAGAACCAATAGGTAATTTAATAAGAAAAACACTATTTTTTTGTATAGAAGGTTTTGCAGTAGAAAAAATTCTATTCAAAAATTTAAGTGAATTTAATTATATTCCAGGCATAAGTAAAGACTTAACTGAAATCATACTAAATATAAAAAACATTTATCTAAAATTAATAAAAGTAAAAAAAATAAAACTAAAAATCAAATTACAAGGACCAAAAATATTCTATTCAGGAAATCTATCCAATAAATATTGCAGAGTAATAAACAAAAAAGTAGAAATATTTAGATATGAAGATAAA…	DNA-directed RNA polymerase subunit alpha	Candidatus Vidania fulgoroideae	1.1E-106	WDI79204	rpoA;rpoA;rpoA;rpoA;rpoA;rpoA;rpoA;rpoA;rpoA;rpoA;rpoA;rpoA;rpoA;rpoA;rpoA;C9I84_177;ONB67_00670;rpoA;rpoA;rpoA;rpoA;rpoA;rpoA;C9I84_177;rpoA;rpoA;ONB67_00670;rpoA;rpoA;rpoA;rpoA;rpoA;rpoA;rpoA;rpoA;rpoA;rpoA;ONB67_00670;rpoA;rpoA;rpoA;rpoA;rpoA;rpoA;rpoA;rpoA;rpoA;rpoA;rpoA;rpoA;ONB67_00670;rpoA;rpoA;C9I84_177;rpoA;C9I84_177;rpoA;rpoA	GO:0001058-IEA;GO:0003677-IEA;GO:0001057-IEA;GO:0001056-IEA;GO:0003899-IEA;GO:0005737-IEA;GO:0001066-IEA;GO:0001055-IEA;GO:0001054-IEA;GO:0046983-IEA;GO:0001060-IEA;GO:0016779-IEA;GO:0034062-IEA;GO:0006351-IEA;GO:0006360-IEA;GO:0006383-IEA;GO:0000428-IEA;GO:0042793-IEA;GO:0006366-IEA;GO:0001059-IEA	obsolete RNA polymerase V activity-IEA;DNA binding-IEA;obsolete RNA polymerase IV activity-IEA;obsolete RNA polymerase III activity-IEA;DNA-directed 5'-3' RNA polymerase activity-IEA;cytoplasm-IEA;obsolete plastid single subunit type RNA polymerase activity-IEA;obsolete RNA polymerase II activity-IEA;obsolete RNA polymerase I activity-IEA;protein dimerization activity-IEA;transcription by RNA pol…	GO:0003899;GO:0006351;GO:0046983	DNA-directed 5'-3' RNA polymerase activity;DNA-templated transcription;protein dimerization activity	EC:2.7.7.6	DNA-directed RNA polymerase	IPR036643;IPR011262;IPR011263;IPR036603;IPR036603;IPR036643	DNA-directed RNA polymerase, insert domain superfamily;DNA-directed RNA polymerase, insert domain;DNA-directed RNA polymerase, RpoA/D/Rpb3-type;RNA polymerase, RBP11-like subunit;RNA polymerase, RBP11-like subunit;DNA-directed RNA polymerase, insert domain superfamily	G3DSA:2.170.120.12 (GENE3D);PF01000 (PFAM);PF01193 (PFAM);G3DSA:3.30.1360.10 (GENE3D);SSF55257 (SUPERFAMILY);SSF56553 (SUPERFAMILY)	;GO:0003899/GO:0046983/GO:0006351;GO:0003899/GO:0006351;GO:0046983/GO:0006351;GO:0046983/GO:0006351;	;DNA-directed 5'-3' RNA polymerase activity/protein dimerization activity/DNA-templated transcription;DNA-directed 5'-3' RNA polymerase activity/DNA-templated transcription;protein dimerization activity/DNA-templated transcription;protein dimerization activity/DNA-templated transcription;
Vidania-PENLEP_start_3562_stop_3894_strand_1_hypothetical	333	ATGAGACATAACAAATTGAAAAAAATAAATAAAAAAACAAAACATAAGTTATTAATGTTTAATAACATGATTTATTCATTAATAAATCATGGAAAAATTTCAACTACAATTAGTAAATATAAAATTATGAAAAATTTTTTAGAAAAAAAAATAAAAAAATTCAAAAAAAACAAAAAATATTTTTTTGAATTTTTAGGATCAAAATTCAAAACAAAAAAAAATATTTTTTGTTTTTTAAAAAAAATTAAAAATAAAAATAGTGGATTTTTAAAAATAAAAAAAATAAAAAATAGAAAAGGAGATTTTGCAAAAATTACTTATCTAATAATATAA	50S ribosomal protein L17	Candidatus Vidania fulgoroideae	1.8E-17	WDI79205	rplQ;AOE58_01810;rplQ;AOQ88_01560;ONB67_00675;ONB67_00675;AOE58_01810;rplQ;rplQ;C9I84_178;AOE58_01810;AOQ88_01560;AOE58_01810;C9I84_178;rplQ;rplQ;rplQ;AOQ88_01560;AOQ88_01560;rplQ;rplQ;rplQ;rplQ;C9I84_178;rplQ;rplQ;AOE58_01810;rplQ;rplQ;ONB67_00675;AOQ88_01560	GO:0003735-IEA;GO:0022625-IEA;GO:1990904-IEA;GO:0005840-IEA;GO:0006412-IEA	structural constituent of ribosome-IEA;cytosolic large ribosomal subunit-IEA;ribonucleoprotein complex-IEA;ribosome-IEA;translation-IEA	GO:0003735;GO:0006412;GO:0015934	structural constituent of ribosome;translation;large ribosomal subunit			IPR036373;IPR000456;IPR000456;IPR036373	Large ribosomal subunit protein bL17 superfamily;Large ribosomal subunit protein bL17;Large ribosomal subunit protein bL17;Large ribosomal subunit protein bL17 superfamily	G3DSA:3.90.1030.10 (GENE3D);PF01196 (PFAM);PTHR14413 (PANTHER);SSF64263 (SUPERFAMILY)	GO:0006412/GO:0003735/GO:0005840;GO:0006412/GO:0003735/GO:0005840;GO:0006412/GO:0003735/GO:0005840/GO:0003735/GO:0015934;GO:0006412/GO:0003735/GO:0005840	translation/structural constituent of ribosome/ribosome;translation/structural constituent of ribosome/ribosome;translation/structural constituent of ribosome/ribosome/structural constituent of ribosome/large ribosomal subunit;translation/structural constituent of ribosome/ribosome
Vidania-PENLEP_start_3875_stop_5023_strand_-1_lysA	1149	ATGAAAATAGAAAAAATAAATATAAAAAAAATAATAAAAAATTACAAAAAACCTATTAATGTATATTCAAAAAAAAAATTGTTAAAAAATATTAATACAGTTAAGAAATTTAAAGATATTAGTTTTTTTTATGCTGTTAAAGCTAATAATAATAATGTAATATTAAAAATAATAAAGGATAATAATATTAATTTTGAGGTTGTTTCAATGGGAGAAATAAAAAAAGTTTTATCTATAAATACAAATCCTAGTAGGATAATTTTTTCTGGTTTAGCAAAAAGTAAGTTTGAAATAATTTTTGCATTAAAAAAAAATGTCAAAAAGTTCAATGTAGAGTCTTTACAGGAGTTAAACAGAATTATATTTTATTGTAAAAAATATAAAAAAAAAGTTGATATA…	diaminopimelate decarboxylase	Candidatus Vidania fulgoroideae	2.1E-169	WDR79439	lysA;lysA;lysA;lysA;C9I84_179;C9I84_179;lysA;lysA;C9I84_179;lysA;lysA;lysA;lysA;lysA;lysA;lysA;C9I84_179;lysA	GO:0009085-IEA;GO:0008836-IEA;GO:0030170-IEA;GO:0009089-IEA;GO:0016020-IEA;GO:0016831-IEA	lysine biosynthetic process-IEA;diaminopimelate decarboxylase activity-IEA;pyridoxal phosphate binding-IEA;lysine biosynthetic process via diaminopimelate-IEA;membrane-IEA;carboxy-lyase activity-IEA	GO:0008836;GO:0009089	diaminopimelate decarboxylase activity;lysine biosynthetic process via diaminopimelate	EC:4.1.1.20	diaminopimelate decarboxylase	IPR000183;IPR002986;noIPR;IPR029066;IPR002986;IPR009006;IPR022643;IPR022644;noIPR;noIPR;noIPR;IPR002986;IPR009006;IPR029066	Ornithine/DAP/Arg decarboxylase;Diaminopimelate decarboxylase, LysA;Diaminopimelate decarboxylase, LysA;PLP-binding barrel;Diaminopimelate decarboxylase, LysA;Alanine racemase/group IV decarboxylase, C-terminal;Orn/DAP/Arg decarboxylase 2, C-terminal;Orn/DAP/Arg decarboxylase 2, N-terminal;Orn/DAP/Arg decarboxylase 2, N-terminal;Orn/DAP/Arg decarboxylase 2, N-terminal;Orn/DAP/Arg decarboxylase 2,…	PR01179 (PRINTS);PR01181 (PRINTS);G3DSA:3.20.20.10:FF:000003 (FUNFAM);G3DSA:3.20.20.10 (GENE3D);TIGR01048 (NCBIFAM);G3DSA:2.40.37.10 (GENE3D);PF00278 (PFAM);PF02784 (PFAM);PIRSR600183-50 (PIRSR);PIRSR001336-50 (PIRSR);PTHR43727 (PANTHER);cd06828 (CDD);SSF50621 (SUPERFAMILY);SSF51419 (SUPERFAMILY)	GO:0003824;GO:0009089/GO:0008836;;;GO:0009089/GO:0008836;GO:0003824;GO:0003824;GO:0003824;;;GO:0009089/GO:0008836;GO:0009089/GO:0008836;GO:0003824;	catalytic activity;lysine biosynthetic process via diaminopimelate/diaminopimelate decarboxylase activity;;;lysine biosynthetic process via diaminopimelate/diaminopimelate decarboxylase activity;catalytic activity;catalytic activity;catalytic activity;;;lysine biosynthetic process via diaminopimelate/diaminopimelate decarboxylase activity;lysine biosynthetic process via diaminopimelate/diaminopim…	lysA	Lysine biosynthesis
Vidania-PENLEP_start_5049_stop_5507_strand_1_aroK	459	ATGGGTGTAGGAAAAACATTTTTAAGTTCTATTTTATGTAAACACTTTAAAAAATACTTATCCTTAGATATAGACAGTTTAATAATTTATATTTATAATTTTAAAATCTTAAATATTTTTTATGAAAACAGATTTTTAATATTTAGAATGCTAGAAAAAAACTTTCTAAATCTTATAAGATTTAGAAAGTTTCTTATAATATCTTGTGGAGGAGGAATAATTTTAAAAAAAATAAATGTTTTAAGATTGAATATAAAGTGTTTATGTTATTGTATTATATTAAACAACATTTTTCTATCAAAAAATATAAATAAAAAAGAAAGACCAATATTAAACAGAAATTTTTTTAAATTAATAAAAAAAAGAAGAAATTACTATAAAAATTCTTCAAAATTTTAC…	shikimate kinase	Candidatus Vidania fulgoroideae	1.3E-51	AXN02562	aroK;aroK;aroK;aroK;aroK;aroK;aroK;aroK;aroK;aroK;aroK;aroK;aroK;aroK;aroK;aroK;aroK;aroK;aroK;aroK;aroK;aroK;aroK;aroK;aroK;aroK;aroK;aroK;aroK;aroK;aroK;aroK;aroK;aroK	GO:0000287-IEA;GO:0005737-IEA;GO:0009073-IEA;GO:0046872-IEA;GO:0005829-IEA;GO:0016020-IEA;GO:0019752-IEA;GO:0009423-IEA;GO:0008652-IEA;GO:0016301-IEA;GO:0004765-IEA;GO:0005524-IEA	magnesium ion binding-IEA;cytoplasm-IEA;aromatic amino acid family biosynthetic process-IEA;metal ion binding-IEA;cytosol-IEA;membrane-IEA;carboxylic acid metabolic process-IEA;chorismate biosynthetic process-IEA;amino acid biosynthetic process-IEA;kinase activity-IEA;shikimate kinase activity-IEA;ATP binding-IEA	GO:0000287;GO:0004765;GO:0005524;GO:0005829;GO:0008652;GO:0009073;GO:0009423;GO:0016020	magnesium ion binding;shikimate kinase activity;ATP binding;cytosol;amino acid biosynthetic process;aromatic amino acid family biosynthetic process;chorismate biosynthetic process;membrane	EC:2.7.1.71	shikimate kinase	IPR027417;IPR031322;IPR023000;IPR027417	P-loop containing nucleoside triphosphate hydrolase;Shikimate kinase/gluconokinase;Shikimate kinase, conserved site;P-loop containing nucleoside triphosphate hydrolase	G3DSA:3.40.50.300 (GENE3D);PF01202 (PFAM);PS01128 (PROSITE_PATTERNS);SSF52540 (SUPERFAMILY)	;;;	;;;	aroK	Phenylalanine biosynthesis
Vidania-PENLEP_start_5504_stop_6565_strand_1_aroB	1062	ATGAGAAAAATTATAATAAAAAAAAAAATAATATTTAAAAACAATTATCCATTTAATAAACAAAACAAGTCTTTCTTTTTTATAATAGATCATAAACTAATTAATTATTTCAATAAAAATTTTACATTATTTTTAAAATTAAATAGAATAGAATACAAATTGCATATTTTAAATAAAGGAGAAAATGATAAAAGTATATCTACCTTTAAAAAAATTTTAAAAAATATGTTAATAAACAATATAGATAGAAAATCCATAATTATATCATTAGGAGGTGGAGTATGTGGAGATATCACTGGATTTGTATCATCAGTATTTTTAAGAGGTGTAAAACTTATTCATATTCCTTCCACACTATTATCACAAATAGATTCATCTATAGGTGGAAAAAATGGAATA…	3-dehydroquinate synthase	Candidatus Vidania fulgoroideae	4.3E-173	WDI79208	aroB;aroB;aroB;aroB;ONB67_00690;ONB67_00690;aroB;aroB;aroB;JSR02_00825;JSR06_00790;C9I84_181;C9I84_181;JSR06_00790;C9I84_181;aroB;JSR06_00790;JSR06_00790;aroB;aroB;aroB;C9I84_181;aroB;C9I84_181;aroB;JSR02_00825;aroB;aroB;JSR06_00790;JSR02_00825;aroB;ONB67_00690;aroB;aroB;aroB;aroB;JSR02_00825;ONB67_00690;aroB;aroB;ONB67_00690;aroB;aroB;JSR02_00825;ONB67_00690;aroB	GO:0000166-IEA;GO:0005737-IEA;GO:0009073-IEA;GO:0003856-IEA;GO:0046872-IEA;GO:0016838-IEA;GO:0016020-IEA;GO:0016829-IEA;GO:0009423-IEA;GO:0008652-IEA	nucleotide binding-IEA;cytoplasm-IEA;aromatic amino acid family biosynthetic process-IEA;3-dehydroquinate synthase activity-IEA;metal ion binding-IEA;carbon-oxygen lyase activity, acting on phosphates-IEA;membrane-IEA;lyase activity-IEA;chorismate biosynthetic process-IEA;amino acid biosynthetic process-IEA	GO:0003856;GO:0009073	3-dehydroquinate synthase activity;aromatic amino acid family biosynthetic process	EC:4.2.3.4	3-dehydroquinate synthase	noIPR;IPR056179;IPR030960;IPR030963;noIPR;noIPR;noIPR;IPR050071;noIPR;noIPR	GrpE nucleotide exchange factor, head;3-dehydroquinate synthase, C-terminal domain;3-dehydroquinate synthase, N-terminal domain;3-dehydroquinate synthase family;3-dehydroquinate synthase family;3-dehydroquinate synthase family;3-dehydroquinate synthase family;Dehydroquinate Synthase;Dehydroquinate Synthase;Dehydroquinate Synthase	G3DSA:1.20.1090.10 (GENE3D);PF24621 (PFAM);PF01761 (PFAM);PIRSF001455 (PIRSF);G3DSA:3.40.50.1970 (GENE3D);PIRSR000112-1 (PIRSR);PIRSR000112-3 (PIRSR);PTHR43622 (PANTHER);cd08195 (CDD);SSF56796 (SUPERFAMILY)	;;;GO:0016838/GO:0009073;;;;GO:0003856;;	;;;carbon-oxygen lyase activity, acting on phosphates/aromatic amino acid family biosynthetic process;;;;3-dehydroquinate synthase activity;;	aroB	Phenylalanine biosynthesis
Vidania-PENLEP_start_8167_stop_8583_strand_1_rplK	417	ATGAGAAACTTTGAAGAAATAAGTTTAATATTGAAAGCACAATCAGCTAATCCTAAGCCTCCAATTAGTTCAATGTTAGGACAAAGAGGAATAAATATTATGAATTTTTGTAAAAGTTTCAATAAAGTTTCAAAAATTTACAAAAAAAACTCATTACTACCTGTAAAAATAAAAATATTTAAAGATAAAAGTTATGAATTTAAAGTAAAATCTCCCACAACAAGTTTCTTAATAAAAGAACTATTAAACTTAAAAAGTTCTATAAAAAAAAATACTATAAATGATGAAGATATTAAAAAAATATATATTATAAAAAAAAAAGATTTAAGTTCATATAATTTTAAATCAGCAAAAAAAATAATAATAGGATCAGCTAAATCCATGGGAATAAAATATGAT…	50S ribosomal protein L11	Candidatus Vidania fulgoroideae	2.7E-53	AXN02411	rplK;rplK;rplK;rplK;rplK;rplK;rplK;rplK;rplK;rplK;rplK;rplK;rplK;rplK;rplK;rplK;rplK;rplK;rplK;rplK;rplK;rplK;rplK;rplK;rplK;rplK;rplK;rplK;rplK;rplK;rplK;rplK;rplK;rplK;rplK;rplK;rplK;rplK;rplK;rplK;rplK;rplK;rplK;rplK;rplK;rplK;rplK;rplK;rplK;rplK;rplK;rplK;rplK;rplK;rplK;rplK;rplK;rplK;rplK;rplK;rplK;rplK;rplK;rplK;rplK;rplK;rplK;rplK	GO:0003735-IEA;GO:0022625-IEA;GO:1990904-IEA;GO:0019843-IEA;GO:0005840-IEA;GO:0006412-IEA;GO:0070180-IEA	structural constituent of ribosome-IEA;cytosolic large ribosomal subunit-IEA;ribonucleoprotein complex-IEA;rRNA binding-IEA;ribosome-IEA;translation-IEA;large ribosomal subunit rRNA binding-IEA	GO:0003735;GO:0006412;GO:0015934;GO:0070180	structural constituent of ribosome;translation;large ribosomal subunit;large ribosomal subunit rRNA binding			IPR036796;IPR036769;IPR020783;IPR020784;IPR000911;IPR000911;IPR000911;IPR036796;IPR036769	Large ribosomal subunit protein uL11, N-terminal domain superfamily;Large ribosomal subunit protein uL11, C-terminal domain superfamily;Large ribosomal subunit protein uL11, C-terminal;Large ribosomal subunit protein uL11, N-terminal;Ribosomal protein uL11;Ribosomal protein uL11;Ribosomal protein uL11;Large ribosomal subunit protein uL11, N-terminal domain superfamily;Large ribosomal subunit prot…	G3DSA:3.30.1550.10 (GENE3D);G3DSA:1.10.10.250 (GENE3D);PF00298 (PFAM);PF03946 (PFAM);PTHR11661 (PANTHER);MF_00736 (HAMAP);cd00349 (CDD);SSF54747 (SUPERFAMILY);SSF46906 (SUPERFAMILY)	;;GO:0006412/GO:0003735/GO:0005840;;GO:0006412/GO:0003735/GO:0005840/GO:0003735/GO:0015934/GO:0006412/GO:0070180;GO:0006412/GO:0003735/GO:0005840;GO:0006412/GO:0003735/GO:0005840;;	;;translation/structural constituent of ribosome/ribosome;;translation/structural constituent of ribosome/ribosome/structural constituent of ribosome/large ribosomal subunit/translation/large ribosomal subunit rRNA binding;translation/structural constituent of ribosome/ribosome;translation/structural constituent of ribosome/ribosome;;
Vidania-PENLEP_start_8561_stop_9163_strand_1_hypothetical	603	ATGATTGCCAAAGAAATATTTAATATTTTAAAAAATAAAAATAAAAAAACAATAAATATAAATTTTATTATAAATGATAATAACAAAACTAATTATGAAAAATATTTAATATTACCAAATAGGATAAATAGAACATTTAAAACATTTATCTTCTGCAAAAAAAAAAAAATTGAATTTTGTAAAAAAATGGGTTATAAAGAAGTGTTTGATCCAAATTTAATAAAAGAAAAATATTTTAAAAGAAAAAGAACAAAGTATATACTTTGTCAACATGAAGTTTACAGTATTTTCAAAAAAAAATTATCTTTCTTTCTTAGAAAAAAAAAAATTAAAATGTCATATAGTCTTGGTAATATATTTAAGGATTTTAAATATTTAAACTTCTTTAAATTAGGATAC…	50S ribosomal subunit protein L1	Candidatus Vidania fulgoroideae	5.0E-73	WDR79434								noIPR;IPR016095;IPR023674	RNA-binding S4 domain superfamily;Large ribosomal subunit protein uL1, 3-layer alpha/beta-sandwich domain;Ribosomal protein uL1-like	G3DSA:3.30.190.20 (GENE3D);G3DSA:3.40.50.790 (GENE3D);SSF56808 (SUPERFAMILY)	;;	;;
Vidania-PENLEP_start_9160_stop_9702_strand_1_hypothetical	543	ATGAAAAAAATAATTTATTATGTAAAGAAATATTTATTAGCTTATAAACTAGGTAACTTCTTATCATTTATTAATATTGTAGAACCTTTATATTCAAATGATATATTGCAAATTAGAAAAGAATTAAAGGAAGATAAAAATGAAAATATAAAAATTGAAGATAATGAAGATGAAAAAAGTACAGAAGAGGTAACAATAGAAAAAAAAGAAGAAGAAGTTACATTTTCTTCTGTTAGTAAAAAGGTAATAGATTTTTTGACAGATGATTTAGGAATATGTTTAAGAGTAAATCCACTATTAGGATTAAATTTTGTTTTAATATGTAAAGGTCTCTTTAAAGGTTGTTCTCTAATCAAAAAAGCAATGAATATTTGTAAAAATTTTAATATAAAACTTTTA…	hypothetical protein ONB66_00155	Candidatus Vidania fulgoroideae	5.0E-76	WDR79433	ONB67_00725;C9I84_005	GO:0016020-IEA	membrane-IEA	GO:0016020	membrane
Vidania-PENLEP_start_9689_stop_10072_strand_1_rplL	384	ATGAAAAAAAATAACATTGATAAATTGATAAAATCTCTTTCAAATCTTTCTTTGAAAGAGATTTTATCTTTAACAACAAAATTAGTAAAAAAATTTAAAATAAAAAATATAGATAATATATATTCAAATAATATACAAAAAACAGAAGAAAAAAGTAATTCAGAAGAAAAAAAAAATGTAAACTTAATATTACAATCTTCAGGTACATCAAATAAATTATCTTTAATAAGAATTATAAGAGAAATTAAAAATATAGGATTGAAAGAAGCAAAAGAAATGACTGATAAAATACCCTGTACAATATTAAATAATATACCATTTGAACAATACAAAGAAATAGAGAAAAAATTTGAAAAAATTGGTGCAAAAATAAAATTTGAATGA	50S ribosomal protein L12	Candidatus Vidania fulgoroideae	8.5E-46	WDI79213	rplL;C9I84_006;C9I84_006;ONB67_00730;rplL;rplL;rplL;C9I84_006;C9I84_006;rplL;ONB67_00730;ONB67_00730;rplL;ONB67_00730;ONB67_00730;rplL;C9I84_006	GO:0005737-IEA;GO:0003735-IEA;GO:0003729-IEA;GO:0022625-IEA;GO:1990904-IEA;GO:0005840-IEA;GO:0006412-IEA	cytoplasm-IEA;structural constituent of ribosome-IEA;mRNA binding-IEA;cytosolic large ribosomal subunit-IEA;ribonucleoprotein complex-IEA;ribosome-IEA;translation-IEA	GO:0003729;GO:0003735;GO:0005840;GO:0006412	mRNA binding;structural constituent of ribosome;ribosome;translation			IPR014719;IPR013823;IPR000206;IPR000206;IPR014719;IPR036235	Ribosomal protein bL12, C-terminal/adaptor protein ClpS-like;Large ribosomal subunit protein bL12, C-terminal;Large ribosomal subunit protein bL12;Large ribosomal subunit protein bL12;Ribosomal protein bL12, C-terminal/adaptor protein ClpS-like;Large ribosomal subunit protein bL12, oligomerization domain superfamily	G3DSA:3.30.1390.10 (GENE3D);PF00542 (PFAM);PTHR45987 (PANTHER);cd00387 (CDD);SSF54736 (SUPERFAMILY);SSF48300 (SUPERFAMILY)	;GO:0006412/GO:0003735;GO:0006412/GO:0003735/GO:0005840/GO:0003735/GO:0003729/GO:0006412;GO:0006412/GO:0003735/GO:0005840;;GO:0006412/GO:0003735/GO:0005840	;translation/structural constituent of ribosome;translation/structural constituent of ribosome/ribosome/structural constituent of ribosome/mRNA binding/translation;translation/structural constituent of ribosome/ribosome;;translation/structural constituent of ribosome/ribosome
Vidania-PENLEP_start_10069_stop_13446_strand_1_rpoB	3378	ATGAATAAATATTCTATTTTATTTTCAAAAGGATTTGAAAATAAAATAATAATAAAAAATCTTCTGTTTTACCACAAAAAATCATATTCAAATATTTTCAATAAAAAAAAATCAATATTTTCTATTAACAATTTATTAAATTCTCACTTTCCAATTTTTTCAAAAAAAAAGGAAATAACTATAAAATATGATTCTTTTACAATTAAAAAACCAAATTTATCATTTTCAGAATGCAAAAAAAATTCAATATCATATTGTTATAAAATATATATAAATCTTTCTTTTCATAACATAAAAAACATTATTTTTAAAAAAAAATATTTTCTTTGTGATTTGCCAGCTATGACAAATAATTGTTCTTTTTTAATAAATGGAATAGAAAGAACAATAGTTTCTAAG…	DNA-directed RNA polymerase subunit beta	Candidatus Vidania fulgoroideae	0.0E0	WDI79214	C9I84_007;C9I84_007;C9I84_007;C9I84_007;C9I84_007;ONB67_00735;C9I84_007;C9I84_007;ONB67_00735;ONB67_00735;C9I84_007;C9I84_007;C9I84_007;C9I84_007;C9I84_007;C9I84_007;C9I84_007;C9I84_007;C9I84_007;ONB67_00735;ONB67_00735;C9I84_007;C9I84_007;ONB67_00735	GO:0001058-IEA;GO:0003677-IEA;GO:0001057-IEA;GO:0001056-IEA;GO:0032549-IEA;GO:0003899-IEA;GO:0001055-IEA;GO:0001066-IEA;GO:0001054-IEA;GO:0001060-IEA;GO:0016779-IEA;GO:0006351-IEA;GO:0006360-IEA;GO:0006383-IEA;GO:0042793-IEA;GO:0006366-IEA;GO:0000428-IEA;GO:0001059-IEA	obsolete RNA polymerase V activity-IEA;DNA binding-IEA;obsolete RNA polymerase IV activity-IEA;obsolete RNA polymerase III activity-IEA;ribonucleoside binding-IEA;DNA-directed 5'-3' RNA polymerase activity-IEA;obsolete RNA polymerase II activity-IEA;obsolete plastid single subunit type RNA polymerase activity-IEA;obsolete RNA polymerase I activity-IEA;transcription by RNA polymerase V-IEA;nucleot…	GO:0003677;GO:0003899;GO:0006351;GO:0032549	DNA binding;DNA-directed 5'-3' RNA polymerase activity;DNA-templated transcription;ribonucleoside binding	EC:2.7.7.6	DNA-directed RNA polymerase	noIPR;noIPR;IPR037034;noIPR;IPR014724;IPR007641;IPR037033;noIPR;IPR007645;IPR042107;IPR007120;IPR015712;IPR015712;noIPR	Peptide chain release factor class I superfamily;Peptide chain release factor class I superfamily;RNA polymerase Rpb2, domain 2 superfamily;RNA polymerase Rpb2, domain 2 superfamily;RNA polymerase Rpb2, OB-fold;RNA polymerase Rpb2, domain 7;DNA-directed RNA polymerase, subunit 2, hybrid-binding domain superfamily;DNA-directed RNA polymerase, subunit 2, hybrid-binding domain superfamily;RNA polyme…	G3DSA:3.90.1100.10 (GENE3D);G3DSA:3.90.1800.10 (GENE3D);G3DSA:3.90.1110.10 (GENE3D);NF001616 (NCBIFAM);G3DSA:2.40.50.150 (GENE3D);PF04560 (PFAM);G3DSA:2.40.270.10 (GENE3D);G3DSA:2.40.50.100 (GENE3D);PF04565 (PFAM);G3DSA:2.30.150.10 (GENE3D);PF00562 (PFAM);PTHR20856 (PANTHER);cd00653 (CDD);SSF64484 (SUPERFAMILY)	;;GO:0003677/GO:0003899/GO:0006351;;GO:0003899;GO:0003677/GO:0003899/GO:0006351;GO:0003677/GO:0003899/GO:0006351;;GO:0003677/GO:0003899/GO:0006351;;GO:0003677/GO:0003899/GO:0006351;GO:0003899/GO:0006351/GO:0032549;GO:0003899/GO:0006351/GO:0032549;	;;DNA binding/DNA-directed 5'-3' RNA polymerase activity/DNA-templated transcription;;DNA-directed 5'-3' RNA polymerase activity;DNA binding/DNA-directed 5'-3' RNA polymerase activity/DNA-templated transcription;DNA binding/DNA-directed 5'-3' RNA polymerase activity/DNA-templated transcription;;DNA binding/DNA-directed 5'-3' RNA polymerase activity/DNA-templated transcription;;DNA binding/DNA-dir…
Vidania-PENLEP_start_13443_stop_17243_strand_1_rpoC	3801	ATGAAAGAAATAAAATTAAAAATTGCATCTAATAAAAAAATATTAAAATGGTCAAATGGAGAAGTAAAAAACTCAGAAACATTAAATTATAGAACATTAAAACCTGAATTTGAAGGTTTATTTTGTGAAAGAATATTTGGTCCAAGTAAAAGTTTTAATTGTTACTGTGGAAAATATAAAGATAAAATATACAAAAATAAAAAATGTGAAATTTGTGGTGTTGACATTATTTCTTCATCTTCTAGAAGAAAAAGAATGGGACATATAAAATTAAATTCATTACTAATAAATAGTATATATCACAAAATATATCCTTCAAAACTTAGTTTAATATTAAATATCCCATCTTCTAAATTAGACAAAATAATATATTCTGAAAACTTTGTTATAATTAAAAAA…	DNA-directed RNA polymerase subunit beta'	Candidatus Vidania fulgoroideae	0.0E0	WDR79265	C9I84_008;rpoC;rpoC;rpoC;rpoC;rpoC;C9I84_008;C9I84_008;C9I84_008;rpoC;rpoC;C9I84_008;C9I84_008;rpoC;rpoC;rpoC;rpoC;C9I84_008;rpoC;C9I84_008;C9I84_008;rpoC;rpoC;rpoC;rpoC;rpoC;rpoC;rpoC;rpoC;rpoC;rpoC;rpoC;rpoC;C9I84_008;rpoC;rpoC;rpoC;rpoC;C9I84_008;C9I84_008;C9I84_008;C9I84_008;rpoC;C9I84_008;C9I84_008;rpoC;C9I84_008;C9I84_008;C9I84_008;rpoC;rpoC;rpoC;rpoC;rpoC	GO:0003677-IEA;GO:0001058-IEA;GO:0000287-IEA;GO:0001057-IEA;GO:0003899-IEA;GO:0001056-IEA;GO:0001055-IEA;GO:0001066-IEA;GO:0046872-IEA;GO:0001054-IEA;GO:0001060-IEA;GO:0016779-IEA;GO:0008270-IEA;GO:0034062-IEA;GO:0006351-IEA;GO:0006360-IEA;GO:0006383-IEA;GO:0000428-IEA;GO:0042793-IEA;GO:0006366-IEA;GO:0001059-IEA	DNA binding-IEA;obsolete RNA polymerase V activity-IEA;magnesium ion binding-IEA;obsolete RNA polymerase IV activity-IEA;DNA-directed 5'-3' RNA polymerase activity-IEA;obsolete RNA polymerase III activity-IEA;obsolete RNA polymerase II activity-IEA;obsolete plastid single subunit type RNA polymerase activity-IEA;metal ion binding-IEA;obsolete RNA polymerase I activity-IEA;transcription by RNA pol…	GO:0003677;GO:0003899;GO:0006351	DNA binding;DNA-directed 5'-3' RNA polymerase activity;DNA-templated transcription	EC:2.7.7.6	DNA-directed RNA polymerase	IPR007080;noIPR;noIPR;noIPR;IPR000722;noIPR;IPR012754;noIPR;IPR007066;IPR038120;IPR042102;IPR007081;noIPR;IPR044893;IPR045867;noIPR	RNA polymerase Rpb1, domain 1;RNA polymerase Rpb1, domain 1;RNA polymerase Rpb1, domain 1;RNA polymerase Rpb1, domain 1;RNA polymerase, alpha subunit;RNA polymerase, alpha subunit;DNA-directed RNA polymerase, subunit beta-prime, bacterial type;DNA-directed RNA polymerase, subunit beta-prime, bacterial type;RNA polymerase Rpb1, domain 3;RNA polymerase Rpb1, funnel domain superfamily;RNA polymerase…	PF04997 (PFAM);G3DSA:2.40.40.20 (GENE3D);G3DSA:1.10.40.90 (GENE3D);G3DSA:1.10.1790.20 (GENE3D);PF00623 (PFAM);G3DSA:2.40.50.100 (GENE3D);TIGR02386 (NCBIFAM);G3DSA:2.40.50.100 (GENE3D);PF04983 (PFAM);G3DSA:1.10.132.30 (GENE3D);G3DSA:1.10.274.100 (GENE3D);PF04998 (PFAM);G3DSA:1.10.150.390 (GENE3D);G3DSA:4.10.860.120 (GENE3D);PTHR19376 (PANTHER);SSF64484 (SUPERFAMILY)	GO:0003677/GO:0003899/GO:0006351;;;;GO:0003677/GO:0003899/GO:0006351;;GO:0003677/GO:0003899/GO:0006351;;GO:0003677/GO:0003899/GO:0006351;;;GO:0003677/GO:0003899/GO:0006351;;;GO:0003899/GO:0006351/GO:0003899;	DNA binding/DNA-directed 5'-3' RNA polymerase activity/DNA-templated transcription;;;;DNA binding/DNA-directed 5'-3' RNA polymerase activity/DNA-templated transcription;;DNA binding/DNA-directed 5'-3' RNA polymerase activity/DNA-templated transcription;;DNA binding/DNA-directed 5'-3' RNA polymerase activity/DNA-templated transcription;;;DNA binding/DNA-directed 5'-3' RNA polymerase activity/DNA-t…
Vidania-PENLEP_start_17246_stop_17605_strand_1_rpsL	360	ATGAATCTAAAAAATAAAAAAAAATATAAAAAAAAAAATAAAAATAGTATATTAAACAAATGTCCTCAAAAAAGAGGAGTTTGTATAAAAGTATATACAACTACACCTAAAAAACCAAATTCAGCTTTAAGAAAAGTAGCAAAAGTAAAAACTTCAAATGGAAAAGAAGTTATCTGCTATATTCCAGGAGAAGGGCACAATTTACAAGAACACTCTATTGTTCTAATAAGAGGAGGTAGAGTGAAAGATTTGCCAGGAGTTAAATATCATTTAATAAGAGGAGTTTTAGATTTAGAAGGTGTAAAAAATAGAAAAACATCTAGATCTAAATATGGAAAAAAAAATGTCAAGAAGAAATAA	30S ribosomal protein S12	Candidatus Vidania fulgoroideae	1.0E-53	WDI79325	rps12;rpsL;rpsL;rpsL;rpsL;rpsL;rpsL;rpsL;rpsL;rpsL;rpsL;rpsL;rpsL;rpsL;rpsL;rpsL;rpsL;rpsL;rpsL;rps12;rpsL;rpsL;rpsL;rpsL;rpsL;rpsL;rpsL;rpsL;rpsL;rpsL;rpsL;rpsL;rpsL;rpsL;rpsL;rpsL;rpsL;rpsL;rpsL;rpsL;rpsL;rpsL;rpsL;rps12;rpsL;rpsL;rpsL;rpsL;rpsL;rpsL;rpsL;rpsL;rpsL;rpsL;rpsL;rpsL;rpsL;rpsL;rpsL;rpsL;rpsL;rps12;rpsL;rpsL;rpsL;rpsL;rpsL;rpsL;rpsL;rps12;rpsL;rpsL;rpsL;rpsL;rps12;rpsL;rpsL;rpsL;rpsL	GO:0003735-IEA;GO:0003735-IBA;GO:0005739-IEA;GO:0015935-IEA;GO:1990904-IEA;GO:0000049-IEA;GO:0019843-IEA;GO:0005840-IEA;GO:0005840-IBA;GO:0006412-IEA;GO:0006412-IBA	structural constituent of ribosome-IEA;structural constituent of ribosome-IBA;mitochondrion-IEA;small ribosomal subunit-IEA;ribonucleoprotein complex-IEA;tRNA binding-IEA;rRNA binding-IEA;ribosome-IEA;ribosome-IBA;translation-IEA;translation-IBA	GO:0003735;GO:0006412;GO:0015935	structural constituent of ribosome;translation;small ribosomal subunit			IPR005679;noIPR;IPR006032;IPR006032;IPR012340;IPR005679;IPR006032;IPR006032;IPR005679;IPR012340	Ribosomal protein uS12, bacterial-type;Ribosomal protein uS12, bacterial-type;Small ribosomal subunit protein uS12;Small ribosomal subunit protein uS12;Nucleic acid-binding, OB-fold;Ribosomal protein uS12, bacterial-type;Small ribosomal subunit protein uS12;Small ribosomal subunit protein uS12;Ribosomal protein uS12, bacterial-type;Nucleic acid-binding, OB-fold	PR01034 (PRINTS);G3DSA:2.40.50.140:FF:000099 (FUNFAM);PF00164 (PFAM);PIRSF002133 (PIRSF);G3DSA:2.40.50.140 (GENE3D);TIGR00981 (NCBIFAM);PTHR11652 (PANTHER);PS00055 (PROSITE_PATTERNS);cd03368 (CDD);SSF50249 (SUPERFAMILY)	GO:0006412/GO:0015935/GO:0003735;;GO:0006412/GO:0003735/GO:0005840;GO:0006412/GO:0003735/GO:0005840;;GO:0006412/GO:0015935/GO:0003735;GO:0006412/GO:0003735/GO:0005840;GO:0006412/GO:0003735/GO:0005840;GO:0006412/GO:0015935/GO:0003735;	translation/small ribosomal subunit/structural constituent of ribosome;;translation/structural constituent of ribosome/ribosome;translation/structural constituent of ribosome/ribosome;;translation/small ribosomal subunit/structural constituent of ribosome;translation/structural constituent of ribosome/ribosome;translation/structural constituent of ribosome/ribosome;translation/small ribosomal sub…
Vidania-PENLEP_start_17577_stop_18053_strand_1_rpsG	477	ATGGAAAAAAAAATGTCAAGAAGAAATAAAAAAATAAAAAAAAGGATATCTAAAGATATTTTCTATAACTGTGAAAAAATAAGTAAAATAATAAATATGATTATGAAAAATGGAAACAAAAGAAAAGCAGAAAAATTATTTTACAAAAATATGATATACATAAGAATGAAATATAAAAAAAACCCATATAATATTTTTTTAAATTGTTTAAAAAATTCAATGCCTTTTGTAAATATTAAAAAAAGAAAAATTGGCGGAACAGTGTTTAGTATACCTTTTAAATTAAATGTTAACAAAAGTATTTTTATTGCTTTTAAAAATATAATTAAAATATCAAGAAAAAAAGTTGGAAACTTCCATATAAACTTAGCTAATGAAATTTATAACACAAACAATGGA…	30S ribosomal protein S7	Candidatus Vidania fulgoroideae	7.5E-77	WDR79429	rps7;rpsG;rpsG;ONB67_00750;rpsG;rpsG;rps7;ONB67_00750;rpsG;rpsG;rpsG;C9I84_010;ONB67_00750;rps7;rpsG;rpsG;rpsG;rpsG;rpsG;rps7;rpsG;rpsG;rpsG;rps7;rpsG;rpsG;rps7;rpsG;rps7;C9I84_010;rpsG;ONB67_00750;rpsG;C9I84_010;rpsG;rpsG;rps7;C9I84_010;rpsG	GO:0003723-IEA;GO:0003735-IEA;GO:0009507-IEA;GO:1990904-IEA;GO:0015935-IEA;GO:0000049-IEA;GO:0005840-IEA;GO:0019843-IEA;GO:0006412-IEA	RNA binding-IEA;structural constituent of ribosome-IEA;chloroplast-IEA;ribonucleoprotein complex-IEA;small ribosomal subunit-IEA;tRNA binding-IEA;ribosome-IEA;rRNA binding-IEA;translation-IEA	GO:0006412	translation			IPR023798;IPR000235;IPR036823;IPR000235;IPR036823	Small ribosomal subunit protein uS7 domain;Small ribosomal subunit protein uS7;Small ribosomal subunit protein uS7 domain superfamily;Small ribosomal subunit protein uS7;Small ribosomal subunit protein uS7 domain superfamily	PF00177 (PFAM);PIRSF002122 (PIRSF);G3DSA:1.10.455.10 (GENE3D);PTHR11205 (PANTHER);SSF47973 (SUPERFAMILY)	;GO:0006412;;GO:0006412;	;translation;;translation;
Vidania-PENLEP_start_18053_stop_20110_strand_1_fusA	2058	ATGAAAACAGTAAATTACAGAAATATAGGAATATGTGCACATATTGATGCAGGAAAAACAACAACAACAGAAAGAATCTTATATTATTCAGGTAAAAATTATAAACTAGGTGAAGTGCATAAAGGTGAAGCTACAATGGATTGGATGAAACAAGAAAAAGAAAGAGGAATTACAATAAGTTCAGCATGTACTACCATAAAATGGAAAAATAAAAAAAATTATAATAAAATAAATATAATAGATACACCTGGTCATGTAGATTTTACACTTGAAGTGGAAAGATCAATGAGAGTATTAGATGGAGTTTGTATGTTATTTTGTTCTGTAGGTGGTGTACAACCCCAATCAGAAACAATTTGGAGACAAATTAAAAAATATTCTGTACCCAGAATATTTTTT…	elongation factor G	Candidatus Vidania fulgoroideae	0.0E0	WDR79428	fusA;fusA;fusA;fusA;fusA;fusA;fusA;fusA;fusA;fusA;fusA;fusA;fusA;fusA;fusA;fusA;fusA;fusA;fusA;fusA;fusA;fusA;fusA;fusA;fusA;fusA;fusA;fusA;fusA;fusA;fusA;fusA;fusA;fusA;fusA;fusA	GO:0005525-IEA;GO:0005737-IEA;GO:0003746-IEA;GO:0003924-IEA;GO:0032790-IEA;GO:0097216-IEA;GO:0006414-IEA;GO:0006412-IEA	GTP binding-IEA;cytoplasm-IEA;translation elongation factor activity-IEA;GTPase activity-IEA;ribosome disassembly-IEA;guanosine tetraphosphate binding-IEA;translational elongation-IEA;translation-IEA	GO:0003746;GO:0003924;GO:0005525;GO:0006414;GO:0032790	translation elongation factor activity;GTPase activity;GTP binding;translational elongation;ribosome disassembly	EC:3.6.1.15	nucleoside-triphosphate phosphatase	IPR000795;noIPR;noIPR;noIPR;noIPR;noIPR;IPR005225;IPR005517;IPR000640;noIPR;IPR004540;IPR041095;IPR027417;IPR027417;noIPR;IPR014721;IPR000795;IPR004161;noIPR;noIPR;IPR031157;IPR004540;IPR000795;noIPR;IPR035649;IPR047872;noIPR;IPR009022;IPR020568;IPR035647;IPR009000;IPR027417;IPR035647	Translational (tr)-type GTP-binding domain;Translational (tr)-type GTP-binding domain;Translational (tr)-type GTP-binding domain;Translational (tr)-type GTP-binding domain;Translational (tr)-type GTP-binding domain;Translational (tr)-type GTP-binding domain;Small GTP-binding domain;Translation elongation factor EFG/EF2, domain IV;Elongation factor EFG, domain V-like;Elongation factor EFG, domain …	PR00315 (PRINTS);G3DSA:3.30.70.870:FF:000002 (FUNFAM);G3DSA:3.30.230.10:FF:000003 (FUNFAM);G3DSA:2.40.30.10:FF:000006 (FUNFAM);G3DSA:3.40.50.300:FF:000029 (FUNFAM);G3DSA:3.30.70.240:FF:000001 (FUNFAM);TIGR00231 (NCBIFAM);PF03764 (PFAM);PF00679 (PFAM);NF009381 (NCBIFAM);TIGR00484 (NCBIFAM);PF14492 (PFAM);G3DSA:3.40.50.300 (GENE3D);G3DSA:3.40.50.300 (GENE3D);G3DSA:3.30.70.870 (GENE3D);G3DSA:3.30.23…	GO:0003924/GO:0005525;;;;;;GO:0005525;GO:0005525;;;GO:0006414/GO:0003746/GO:0005525;;;;;;GO:0003924/GO:0005525;GO:0005525;;GO:0032790;;GO:0006414/GO:0003746/GO:0005525;GO:0003924/GO:0005525;;;GO:0003746;;;;;;;	GTPase activity/GTP binding;;;;;;GTP binding;GTP binding;;;translational elongation/translation elongation factor activity/GTP binding;;;;;;GTPase activity/GTP binding;GTP binding;;ribosome disassembly;;translational elongation/translation elongation factor activity/GTP binding;GTPase activity/GTP binding;;;translation elongation factor activity;;;;;;;
Vidania-PENLEP_start_20094_stop_20411_strand_1_hypothetical	318	ATGAAAAAAATAAATAGTGGATTTTATTTAAAAATAAAATCCACAAATTTAAAAGAAATAGATTTAATATCAAAAAGAATAGATTCGTTTTTAAAAAATAACAAATCATTATTTAAAGGACCAATAAACATACCAAAAAAAACAAAAATTTTTAATGTATTAAAATCACCTCACAAAGATAAAGATTCAAGAGACCAATTTGGGTATTGTATTTATAAAAAATTTTTCTTTATTGAAAAAATTTATAAATGTTATTTTTTTAAAATGTTAAAATTATTTTCTATCTCTTCTGATATTGACGTAAAAATAATTAATTAA	30S ribosomal protein S10	Candidatus Vidania fulgoroideae	5.6E-48	WDI79218	rpsJ;rpsJ;rpsJ;rps10;rpsJ;rpsJ;rps10;rpsJ;rpsJ;rpsJ;rpsJ;rpsJ;rpsJ;rpsJ;rps10;rpsJ;rpsJ;rpsJ;rpsJ;rpsJ;rpsJ;rps10;rpsJ;rpsJ;rpsJ;rpsJ;rpsJ;rpsJ;rpsJ;rpsJ;rps10;rpsJ;rpsJ;rpsJ;rps10;rpsJ;rpsJ	GO:0003723-IEA;GO:0003735-IEA;GO:0009507-IEA;GO:1990904-IEA;GO:0000049-IEA;GO:0005840-IEA;GO:0006412-IEA	RNA binding-IEA;structural constituent of ribosome-IEA;chloroplast-IEA;ribonucleoprotein complex-IEA;tRNA binding-IEA;ribosome-IEA;translation-IEA	GO:0003735;GO:0005840;GO:0006412	structural constituent of ribosome;ribosome;translation			IPR027486;IPR036838;IPR001848;IPR036838	Small ribosomal subunit protein uS10 domain;Small ribosomal subunit protein uS10 domain superfamily;Small ribosomal subunit protein uS10;Small ribosomal subunit protein uS10 domain superfamily	PF00338 (PFAM);G3DSA:3.30.70.600 (GENE3D);MF_00508 (HAMAP);SSF54999 (SUPERFAMILY)	;;GO:0006412/GO:0003735/GO:0005840;	;;translation/structural constituent of ribosome/ribosome;
Vidania-PENLEP_start_20404_stop_20610_strand_-1_cspA	207	ATGTTTAAAGGTACTGTGAAATGGTTTAATGACTCCAAAGGTTTTGGATTCATTACTCCAGAAAAAGGCGGAGAAGATTTATTTGTACACTTCTCAGAAATAAAAGTAGAAGGTTTTAAATCATTGCAAGAAAATCAAAAAGTTACTTATGAAGAAAAAATAGGTCCTAAAGGTAAACAAGCATCTAACGTAAAAATAATTAATTAA	cold-shock protein	Candidatus Vidania fulgoroideae	1.4E-38	AXN02421	K788_0002954;K788_0002639;C9I84_013;FRZ40_30785;AB870_07300;C2L64_46405;C2L64_39190;A9762_17925;K788_0002639;K788_0002954;A9762_17925;FRZ40_30785;AB870_07300;A9762_17925;AB870_07300;C9I84_013;C2L64_46405;FRZ40_30785;C9I84_013;C2L64_39190;K788_0002954;C2L64_46405;K788_0002639;C2L64_39190	GO:0005737-IEA;GO:0005829-IEA;GO:0003676-IEA	cytoplasm-IEA;cytosol-IEA;nucleic acid binding-IEA	GO:0003676	nucleic acid binding			IPR002059;noIPR;IPR002059;IPR012156;IPR012340;noIPR;IPR019844;IPR002059;IPR002059;IPR012340	Cold-shock protein Csp, DNA-binding;Cold-shock protein Csp, DNA-binding;Cold-shock protein Csp, DNA-binding;Cold shock, CspA;Nucleic acid-binding, OB-fold;Nucleic acid-binding, OB-fold;Cold-shock domain, conserved site;Cold-shock protein Csp, DNA-binding;Cold-shock protein Csp, DNA-binding;Nucleic acid-binding, OB-fold	PR00050 (PRINTS);G3DSA:2.40.50.140:FF:000006 (FUNFAM);PF00313 (PFAM);PIRSF002599 (PIRSF);G3DSA:2.40.50.140 (GENE3D);PTHR46565 (PANTHER);PS00352 (PROSITE_PATTERNS);PS51857 (PROSITE_PROFILES);cd04458 (CDD);SSF50249 (SUPERFAMILY)	GO:0003676;;GO:0003676;GO:0003676;;;;GO:0003676;GO:0003676;	nucleic acid binding;;nucleic acid binding;nucleic acid binding;;;;nucleic acid binding;nucleic acid binding;
Vidania-PENLEP_start_21156_stop_21482_strand_1_miaB_1	327	ATGGATTTCTCAATAAAAAGCTTTGGCTGTGAAATAAATAAAATAAATTCAAATAAAATAAAAAAAAAGATAATTAATAAAGGATTTAAATATAATAAAAATTACAATGTAGATTTTTTAATAATAAACTCATGCTCTGTAAGAAATAATGTTATAAACAAAATGTATTCTATATTTGGAAAAATTAAAAAAAAATGCAGCGTAATTCTTATAGGTTGTATAATAGATAAAGAATATATAAAAAAAAAATTTAAGTGTGTTAAATTAATTACAAATAAAATAAATAAAGTTCTATCCTTCTTAAATAATGAAAATAATCATTTCTAA	tRNA (N6-isopentenyl adenosine(37)-C2)-methylthiotransferase MiaB	Patescibacteria group bacterium	1.8E-8	MBU2635422	miaB;miaA;miaA;miaA;miaB;miaB;miaB;miaB;miaA;COT59_01650;miaA;miaA;miaA;COT59_01650;miaB;miaA;miaB;COT59_01650;COT59_01650;miaA;miaA;miaA;miaB;miaB;miaB;miaB;COT59_01650;COT59_01650;COT59_01650;COT59_01650;miaB;miaB;miaB;miaB;miaB	GO:0035596-IEA;GO:0035597-IEA;GO:0046872-IEA;GO:0005829-IEA;GO:0008033-IEA;GO:0006400-IEA;GO:0051539-IEA;GO:0052381-IEA;GO:0016740-IEA;GO:0035600-IEA;GO:0005524-IEA	methylthiotransferase activity-IEA;N6-isopentenyladenosine methylthiotransferase activity-IEA;metal ion binding-IEA;cytosol-IEA;tRNA processing-IEA;tRNA modification-IEA;4 iron, 4 sulfur cluster binding-IEA;tRNA dimethylallyltransferase activity-IEA;transferase activity-IEA;tRNA methylthiolation-IEA;ATP binding-IEA	GO:0035596;GO:0051539	methylthiotransferase activity;4 iron, 4 sulfur cluster binding	EC:2.8.4	Transferring sulfur-containing groups	IPR038135;IPR013848;IPR013848	Methylthiotransferase, N-terminal domain superfamily;Methylthiotransferase, N-terminal;Methylthiotransferase, N-terminal	G3DSA:3.40.50.12160 (GENE3D);PF00919 (PFAM);PS51449 (PROSITE_PROFILES)	;GO:0035596/GO:0051539;GO:0035596/GO:0051539	;methylthiotransferase activity/4 iron, 4 sulfur cluster binding;methylthiotransferase activity/4 iron, 4 sulfur cluster binding
Vidania-PENLEP_start_21463_stop_22317_strand_1_miaB_2	855	ATGAAAATAATCATTTCTAATGGATGTAATAACAACTGTAGTTTTTGTGTAGTACCCTTTACCAAAGGTAAAGAAAAATACAAATCTTTTTATAATATAATTATAGAAGGTTATAAAAAAAAAAAAATAAAATTTCTAGGACAAAATGTAAGTTCTTACTGTTTTAATAATAAATTTTTTCCTAAAAAAATTAAATTTAAAAAACTAATTAAAACATTTAATTATAAGTTATTTGAAGTTATAAAAATAGATTTTATAACTTCAAATGTAAAAGATTTTGATATAAAAACAATAAGAAAAATATTTACCTTAAAAAAAATATCAAACTTAATTCATTTACCATTACAAAGTGGTAGTAATAAAATTCTAAAAAAAATGAATAGAAAATATAATATAAAA…	MiaB/RimO family radical SAM methylthiotransferase	Candidatus Carsonella ruddii/Candidatus Carsonella ruddii PC isolate NHV	5.2E-37	WP_014887623;WP_014887623	yleA;yleA;yleA;yleA;yleA;yleA;yleA;yleA	GO:0035596-IEA;GO:0035597-IEA;GO:0046872-IEA;GO:0005829-IEA;GO:0006400-IEA;GO:0051539-IEA;GO:0016740-IEA;GO:0035600-IEA	methylthiotransferase activity-IEA;N6-isopentenyladenosine methylthiotransferase activity-IEA;metal ion binding-IEA;cytosol-IEA;tRNA modification-IEA;4 iron, 4 sulfur cluster binding-IEA;transferase activity-IEA;tRNA methylthiolation-IEA	GO:0005829;GO:0035597;GO:0035600;GO:0051539	cytosol;N6-isopentenyladenosine methylthiotransferase activity;tRNA methylthiolation;4 iron, 4 sulfur cluster binding	EC:2.8.4	Transferring sulfur-containing groups	IPR007197;IPR023404;IPR007197;noIPR;noIPR;noIPR;IPR020612;IPR007197;noIPR	Radical SAM;Radical SAM, alpha/beta horseshoe;Radical SAM;Radical SAM;Radical SAM;Radical SAM;Methylthiotransferase, conserved site;Radical SAM;Radical SAM	PF04055 (PFAM);G3DSA:3.80.30.20 (GENE3D);SFLDS00029 (SFLD);PIRSR000167-2 (PIRSR);PIRSR000167-1 (PIRSR);PTHR43020 (PANTHER);PS01278 (PROSITE_PATTERNS);PS51918 (PROSITE_PROFILES);SSF102114 (SUPERFAMILY)	GO:0003824/GO:0051536;;GO:0003824/GO:0051536;;;GO:0051539/GO:0035600/GO:0005829/GO:0035597/GO:0035596;GO:0051539;GO:0003824/GO:0051536;	catalytic activity/iron-sulfur cluster binding;;catalytic activity/iron-sulfur cluster binding;;;4 iron, 4 sulfur cluster binding/tRNA methylthiolation/cytosol/N6-isopentenyladenosine methylthiotransferase activity/methylthiotransferase activity;4 iron, 4 sulfur cluster binding;catalytic activity/iron-sulfur cluster binding;
Vidania-PENLEP_start_22311_stop_22445_strand_1_hypothetical	135	ATGTTAAAAATAAAAAAAATTAAAAAAAAAAAATGTTTATTAATTAAAATTAAAAAAAAAAAACTATTATATATATATGATATAAAAAAACTAAAAAATATACTAAATAGTATCAGAAACTTTTATAAAACTTGA	---NA---
Vidania-PENLEP_start_22413_stop_22874_strand_-1_ermC	462	ATGAATATAAAAGGTAAAAATTTTTTGGAAAAAAGAATTTGTTTTTTGATAATTAAAAAGATATTTCTCAATAAGAATAATAAGGTTTTAGAAATAGCTTCTGGATATGGAAATTTTACAAGATGTATAAAAAAAAAGTTTGCTTCTAAAATATTAGAAATTGAACTTGATAATGTAAATAGAAATATAATTAATGAAAATATAATTAATATAAATTATAGAATATATGGTAGGATAATTATTTTTGGAAATATACCATATAATATTACTACTTTAATAATAAAAAAAATTAGAATGTTTAATAATATAAATTGTTTATATATAATGTTACAGAATGAATTTATAAAAAAAATAAATTTTTTTTATAAAGTAGTTATTAATTATATGAGAGTTTATAAA…	16S rRNA (adenine(1518)-N(6)/adenine(1519)-N(6))-dimethyltransferase RsmA	Candidatus Vidania fulgoroideae	3.8E-57	WDI79368	C9I84_016;rsmA;rsmA;rsmA;ksgA;rsmA;rsmA;rsmA;rsmA;rsmA;rsmA;rsmA;rsmA;rsmA;rsmA;rsmA;rsmA;rsmA;ONB67_00785;ONB67_00785;rsmA;ONB67_00785;rsmA;ONB67_00785;ksgA;rsmA;C9I84_016;rsmA;ksgA;rsmA;rsmA;rsmA;rsmA;rsmA;ksgA;ONB67_00785;rsmA;C9I84_016;rsmA;rsmA;rsmA;rsmA;rsmA;ksgA;rsmA;rsmA;rsmA;ksgA;rsmA;rsmA;rsmA;rsmA;rsmA;C9I84_016;rsmA;C9I84_016;rsmA;rsmA;rsmA;ksgA;ksgA;C9I84_016;rsmA;ksgA;rsmA;rsmA;rsmA…	GO:0000154-IEA;GO:0005737-IEA;GO:0003723-IEA;GO:0005829-IEA;GO:0016020-IEA;GO:0052908-IEA;GO:0006364-IEA;GO:0031167-IEA;GO:0008168-IEA;GO:0032259-IEA;GO:0000179-IEA	rRNA modification-IEA;cytoplasm-IEA;RNA binding-IEA;cytosol-IEA;membrane-IEA;16S rRNA (adenine(1518)-N(6)/adenine(1519)-N(6))-dimethyltransferase activity-IEA;rRNA processing-IEA;rRNA methylation-IEA;methyltransferase activity-IEA;methylation-IEA;rRNA (adenine-N6,N6-)-dimethyltransferase activity-IEA	GO:0000179;GO:0003723;GO:0005737;GO:0031167	rRNA (adenine-N6,N6-)-dimethyltransferase activity;RNA binding;cytoplasm;rRNA methylation	EC:2.1.1	Transferring one-carbon groups	IPR029063;IPR001737;IPR029063	S-adenosyl-L-methionine-dependent methyltransferase superfamily;Ribosomal RNA adenine methyltransferase KsgA/Erm;S-adenosyl-L-methionine-dependent methyltransferase superfamily	G3DSA:3.40.50.150 (GENE3D);PF00398 (PFAM);SSF53335 (SUPERFAMILY)	;;	;;
Vidania-PENLEP_start_22871_stop_23893_strand_-1_hypothetical	1023	ATGATAATAAAATTTGGTATTGATCCTAATGGCAAACTTCATCTTGGTCATTTTTATATTATAAAAAGTATAGAAAAATATATGGATAATAATGATATTTTATTAGTAATACTAGGTGACTTTACATGTAAAATTGGTGATCCTTCTATGATGAAAAGTAGAAGGAAAAATTTTTTAGACAATATATCTGATAATATGAATTATATTATCAGATATATTAATATGTTTTTTAAAAAAAAAGTTATATTCTTAAAAAATTCATATTGGTATACCAATATGAATTTTTTAAGAATAGTTGACTTGCTCTTTAGGATTAATTATAGAGATTTAACAAATAGAAAGGATATAAAAAAAAGAATTAAAAATAAACAAAGCATAAATATCCTTGAAATTTTGTAT…	tyrosine--tRNA ligase	Candidatus Vidania fulgoroideae	5.7E-114	WDI79223	HY093_04505;tyrS;tyrS;HY093_04505;tyrS;tyrS;C9I84_017;tyrS;tyrS;tyrS;tyrS;tyrS;tyrS;tyrS;tyrS;tyrS;tyrS;tyrS;tyrS;tyrS;tyrS;tyrS;tyrS;tyrS;tyrS;HY093_04505;tyrS;tyrS;HY093_04505;tyrS;C9I84_017;tyrS;tyrS;tyrS;tyrS;tyrS;tyrS;tyrS;C9I84_017;tyrS;tyrS;tyrS;tyrS;tyrS;tyrS;C9I84_017;HY093_04505;C9I84_017;HY093_04505;tyrS;C9I84_017;HY093_04505;tyrS;tyrS;tyrS;HY093_04505;C9I84_017;tyrS;C9I84_017;tyrS;tyr…	GO:0006418-IEA;GO:0003723-IEA;GO:0005737-IEA;GO:0004812-IEA;GO:0005829-IEA;GO:0006437-IEA;GO:0043039-IEA;GO:0004831-IEA;GO:0006412-IEA;GO:0005524-IEA	tRNA aminoacylation for protein translation-IEA;RNA binding-IEA;cytoplasm-IEA;aminoacyl-tRNA ligase activity-IEA;cytosol-IEA;tyrosyl-tRNA aminoacylation-IEA;tRNA aminoacylation-IEA;tyrosine-tRNA ligase activity-IEA;translation-IEA;ATP binding-IEA	GO:0003723;GO:0004831;GO:0005524;GO:0005829;GO:0006437	RNA binding;tyrosine-tRNA ligase activity;ATP binding;cytosol;tyrosyl-tRNA aminoacylation	EC:6.1.1.1	tyrosine--tRNA ligase	IPR002307;IPR014729;IPR002307;IPR002305;IPR036986;IPR024088;IPR001412;noIPR;noIPR;noIPR	Tyrosine-tRNA ligase;Rossmann-like alpha/beta/alpha sandwich fold;Tyrosine-tRNA ligase;Aminoacyl-tRNA synthetase, class Ic;RNA-binding S4 domain superfamily;Tyrosine-tRNA ligase, bacterial-type;Aminoacyl-tRNA synthetase, class I, conserved site;Aminoacyl-tRNA synthetase, class I, conserved site;Aminoacyl-tRNA synthetase, class I, conserved site;Aminoacyl-tRNA synthetase, class I, conserved site	PR01040 (PRINTS);G3DSA:3.40.50.620 (GENE3D);TIGR00234 (NCBIFAM);PF00579 (PFAM);G3DSA:3.10.290.10 (GENE3D);PTHR11766 (PANTHER);PS00178 (PROSITE_PATTERNS);PS50889 (PROSITE_PROFILES);SSF52374 (SUPERFAMILY);SSF55174 (SUPERFAMILY)	GO:0006437/GO:0005524/GO:0004831/GO:0000166;;GO:0006437/GO:0005524/GO:0004831/GO:0000166;GO:0006418/GO:0005524/GO:0000166/GO:0004812;GO:0003723;GO:0004831/GO:0005829/GO:0043039/GO:0004831;GO:0006418/GO:0005524/GO:0000166/GO:0004812;;;	tyrosyl-tRNA aminoacylation/ATP binding/tyrosine-tRNA ligase activity/nucleotide binding;;tyrosyl-tRNA aminoacylation/ATP binding/tyrosine-tRNA ligase activity/nucleotide binding;tRNA aminoacylation for protein translation/ATP binding/nucleotide binding/aminoacyl-tRNA ligase activity;RNA binding;tyrosine-tRNA ligase activity/cytosol/tRNA aminoacylation/tyrosine-tRNA ligase activity;tRNA aminoacyl…
Vidania-PENLEP_start_23890_stop_24189_strand_-1_erpA	300	ATGAAATATATTTCGGTTTATAAAGATGATTTTTTACTACTTAAAAAAATCATTAAAAAAAATAAATTATTTATATATGTTTCTGGAAATGGTTGTATGGGAATAAAATATAATTTTTGTAAGATAAAAAAAAAAAAAGGAATATATATATATAATAGTATATATACAGATGTTTTTTCTTTTATGTATTTATTAAATTCCAGATTATATATAAAAAAAAATGATTTTTCTTACAAGTTTAAAATTGAAAATAATATAATAAAGAAAAAATGTGCTTGTGGAATTTCTTTTAAGATATGA	Iron-sulfur cluster insertion protein ErpA	Candidatus Vidania fulgoroideae	8.0E-36	WDI79224	NW936_00155;erpA;NW936_00155;CMI73_01810;erpA;NW936_00155;erpA;NW936_00155;erpA;CMI73_01810;erpA;C9I82_126;CMI73_01810;NW936_00155;ONB67_00795;erpA;CMI73_01810;CMI73_01810;CMI73_01810;C9I82_126;erpA;erpA;C9I82_126;erpA;erpA;erpA;C9I82_126;C9I82_126;erpA;C9I82_126;NW936_00155;C9I82_126;erpA;erpA;NW936_00155	GO:0005506-IEA;GO:0046872-IEA;GO:0016020-IEA;GO:0005829-IEA;GO:0051539-IEA;GO:0051537-IEA;GO:0016226-IEA;GO:0051536-IEA;GO:0106035-IEA	iron ion binding-IEA;metal ion binding-IEA;membrane-IEA;cytosol-IEA;4 iron, 4 sulfur cluster binding-IEA;2 iron, 2 sulfur cluster binding-IEA;iron-sulfur cluster assembly-IEA;iron-sulfur cluster binding-IEA;obsolete protein maturation by [4Fe-4S] cluster transfer-IEA	GO:0016020;GO:0046872;GO:0051536	membrane;metal ion binding;iron-sulfur cluster binding			IPR035903	HesB-like domain superfamily	G3DSA:2.60.300.12 (GENE3D)
Vidania-PENLEP_start_24186_stop_24545_strand_-1_rpsI	360	ATGAAAGTTTTTAACTATACTGGTAAGGGAAGAAAAAAAACATCTGTTTCAAAAGTTATTATTTATAAAGGAAATGGTAAAATATTTTCAAATATTTTATTTTATACATCTAATATGTATAAAATACTTGTAGATTTTTTAGAAAACAAGTTTAATATTAGAATTTATTCAAAGGGTGGTGGATTAAAAAGTAAAATAAAATCTGTTGAATTTGCATTGTCTAATGTTTTATTAAAAATAAAACCAAACTATAAAAAAATTATTAAGTATATGAATTTGGTATCAGATTTGAGAGTAATAGAAAGAAAAAAGGTAGGATTTGTTAAGTCTAGAAAAAGAAAACAGTTTTCAAAGAGATGA	30S ribosomal protein S9	Candidatus Vidania fulgoroideae	1.7E-47	WDI79225	rpsI;rpsI;ASU30_007;C9I84_019;C9I84_019;ASU30_007;C9I84_019;rpsI;ASU30_007;rpsI;rpsI;rpsI;rpsI;rpsI;rpsI;C9I84_019;rpsI;ASU30_007;ASU30_007;rpsI;ASU30_007;C9I84_019;C9I84_019;rpsI;rpsI;rpsI;C9I84_019;ASU30_007	GO:0003723-IEA;GO:0005737-IEA;GO:0003735-IEA;GO:0015935-IEA;GO:1990904-IEA;GO:0005840-IEA;GO:0006412-IEA	RNA binding-IEA;cytoplasm-IEA;structural constituent of ribosome-IEA;small ribosomal subunit-IEA;ribonucleoprotein complex-IEA;ribosome-IEA;translation-IEA	GO:0003723;GO:0003735;GO:0006412;GO:0015935	RNA binding;structural constituent of ribosome;translation;small ribosomal subunit			IPR000754;IPR014721;IPR000754;IPR020568	Small ribosomal subunit protein uS9;Small ribosomal subunit protein uS5 domain 2-type fold, subgroup;Small ribosomal subunit protein uS9;Ribosomal protein uS5 domain 2-type superfamily	PF00380 (PFAM);G3DSA:3.30.230.10 (GENE3D);PTHR21569 (PANTHER);SSF54211 (SUPERFAMILY)	GO:0006412/GO:0003735/GO:0005840;;GO:0006412/GO:0003735/GO:0005840/GO:0003723/GO:0015935/GO:0003735;	translation/structural constituent of ribosome/ribosome;;translation/structural constituent of ribosome/ribosome/RNA binding/small ribosomal subunit/structural constituent of ribosome;
Vidania-PENLEP_start_24542_stop_24850_strand_-1_hypothetical	309	ATGAAAATATATAATTTAAAATTTGTCAAAATAGGTAGAATATGTTCTTTGATTTCTAAATACATAATTAATCATAATTTTATAAATAAAAAAGTTAGTATTGTTTTAATAAATTCAAGTTTTGTTATTTATAATTTAAATAGTTTTTTTTTTAAACATACAGGTTATCCTGGTGGTTTAAAAAAAATTAAAAATGTTTTATTTGTAAGTAAAAAGGGTATAAATAATTTTATAAAAAGAACTTTATTAGGTATGCTACCAAAAAAAAATTCATATAGAAATATTGTTAATAATATAATTTTTAAATGA	uL13 family ribosomal protein	Candidatus Vidania fulgoroideae	9.4E-35	AXN02427	ONB67_00805;A2920_03035;rplM;C9I84_020;rplM;rplM;rplM;rplM;A2920_03035;ONB67_00805;rplM;A2920_03035;A2920_03035;rplM;rplM;rplM;rplM;C9I84_020;rplM;rplM;rplM;rplM;A2920_03035;A2920_03035;ONB67_00805;rplM;rplM;rplM;C9I84_020;C9I84_020;rplM;rplM;rplM;ONB67_00805	GO:0003735-IEA;GO:0003729-IEA;GO:0022625-IEA;GO:1990904-IEA;GO:0017148-IEA;GO:0005840-IEA;GO:0006412-IEA	structural constituent of ribosome-IEA;mRNA binding-IEA;cytosolic large ribosomal subunit-IEA;ribonucleoprotein complex-IEA;negative regulation of translation-IEA;ribosome-IEA;translation-IEA	GO:0003735;GO:0005840;GO:0006412	structural constituent of ribosome;ribosome;translation			IPR036899;IPR005822;IPR036899	Large ribosomal subunit protein uL13 superfamily;Large ribosomal subunit protein uL13;Large ribosomal subunit protein uL13 superfamily	G3DSA:3.90.1180.10 (GENE3D);PF00572 (PFAM);SSF52161 (SUPERFAMILY)	GO:0006412/GO:0003735/GO:0005840;GO:0006412/GO:0003735/GO:0005840;GO:0006412/GO:0003735/GO:0005840	translation/structural constituent of ribosome/ribosome;translation/structural constituent of ribosome/ribosome;translation/structural constituent of ribosome/ribosome
Vidania-PENLEP_start_24837_stop_25607_strand_-1_dapF	771	ATGCATTCTTGTAAAAATGACTTTATTTTTACAAAAACTAGAAAATTAAAAAAAAAAAATATTTCTTTTTTTTCTAATAGATATACTGGTATTGGTTTTGATCAAGTTTTTAATATTTTATATGTTAATAATAGAAATGTATTTTTTAATATATATAATAGTGATGGATCTTTTGCTGAATCTTGTGGTAATGGTTTTAAATGTTTAGGTAAATACGTTAAATATAGATATGGTATTAATTCTTTTATTGCTGTATCTAATAGGAGATTTTTTTCTAAAATAATATTAAAAAATAAAAAAGTTATTGTTAAGATAAATTTTTTTTCTTTTATTTTTAAAAAAATTGGTTTTATTTTTAATAAAAGAAAAATGTTTTTAATATTATGTAATAGGAATTTT…	Diaminopimelate epimerase	Candidatus Vidania fulgoroideae	5.1E-118	WDI79373	C9I84_021;ONB67_00810;dapF;dapF;dapF;dapF;dapF;dapF;C9I84_021;dapF;ONB67_00810;dapF;ONB67_00810;ONB67_00810;dapF;dapF;dapF;dapF;C9I84_021;dapF;dapF;dapF;C9I84_021;dapF;C9I84_021;dapF;dapF	GO:0009085-IEA;GO:0008837-IEA;GO:0005737-IEA;GO:0005829-IEA;GO:0009089-IEA;GO:0016020-IEA;GO:0016853-IEA	lysine biosynthetic process-IEA;diaminopimelate epimerase activity-IEA;cytoplasm-IEA;cytosol-IEA;lysine biosynthetic process via diaminopimelate-IEA;membrane-IEA;isomerase activity-IEA	GO:0005829;GO:0008837;GO:0009089	cytosol;diaminopimelate epimerase activity;lysine biosynthetic process via diaminopimelate	EC:5.1.1.7;EC:5.1.1.10	diaminopimelate epimerase;amino-acid racemase	IPR001653;noIPR;noIPR;IPR001653;noIPR;noIPR	Diaminopimelate epimerase, DapF;Diaminopimelate epimerase, DapF;Diaminopimelate epimerase, DapF;Diaminopimelate epimerase, DapF;Diaminopimelate epimerase, DapF;Diaminopimelate epimerase, DapF	PF01678 (PFAM);G3DSA:3.10.310.10 (GENE3D);G3DSA:3.10.310.10 (GENE3D);PTHR31689 (PANTHER);SSF54506 (SUPERFAMILY);SSF54506 (SUPERFAMILY)	GO:0009089/GO:0008837;;;GO:0009089/GO:0008837/GO:0008837/GO:0005829/GO:0009089;;	lysine biosynthetic process via diaminopimelate/diaminopimelate epimerase activity;;;lysine biosynthetic process via diaminopimelate/diaminopimelate epimerase activity/diaminopimelate epimerase activity/cytosol/lysine biosynthetic process via diaminopimelate;;	dapF	Lysine biosynthesis
Vidania-PENLEP_start_25621_stop_25809_strand_1_hypothetical	189	ATGAAAAAAACAAATATAAAAAAATTTATTATAAAAAATTACAAAAAACTAAATAAATGGATAAAAATACAAACAATATTAATAAATGAAAACAAACTAAATTTAAAAATAAAAAATAACTTACTTTTTTTAAAACAAAAATTTATGATTTTTTGTTTAAAAAAATTTTATCATCATTTACAATTATAA	Fe(2+)-trafficking protein	Candidatus Vidania fulgoroideae	1.4E-17	WDI79228	C9I84_021;C9I84_021;C9I84_021;C9I84_021;ONB67_00815;C9I84_021	GO:0008837-IEA;GO:0005506-IEA;GO:0009089-IEA;GO:0016020-IEA;GO:0005829-IEA;GO:0016853-IEA	diaminopimelate epimerase activity-IEA;iron ion binding-IEA;lysine biosynthetic process via diaminopimelate-IEA;membrane-IEA;cytosol-IEA;isomerase activity-IEA	GO:0005506	iron ion binding			IPR036766	Fe(II) trafficking protein YggX superfamily	SSF111148 (SUPERFAMILY)	GO:0005506	iron ion binding		Lysine biosynthesis
Vidania-PENLEP_start_25763_stop_26377_strand_-1_hypothetical	615	ATGAAAAATAAAATTATTTCTTATATTATAAAAGACTATTTAAGTTTTTATAATAAGAATTCTGTTATTAGTTTTGGTAGAAATAAAACAATAGATTATTTATTTGGAAAAAATATAATTAGCAATAATAAGAATTATATTTTTAGTTCTAAAAGATTAAATAAAAAATTTAACAATGGAAAAAAAAAAATATATAATATAGATTTACATATAGGTTTTATAAATTTAAATTTAGAAAATTTTTATACAAATTTTGGAAACAAAAATTTTCTTTTTGAAAATATTCTTTGTAAATATGCAAAAAAAAGACTTTTTTTCATAAAGAATTCACAAGAAAAAAAATTTAATTCAGAACTAAATTTTTTCTCATTTGATTTTATTAAAAATATAAAAAGAATA…	DNA polymerase III subunit delta	Candidatus Vidania fulgoroideae	1.9E-66	WDR79280	holA;holA;holA;holA;holA;holA	GO:0003677-IEA;GO:0003887-IEA;GO:0006260-IEA;GO:0009360-IEA;GO:0006261-IEA;GO:0071897-IEA	DNA binding-IEA;DNA-directed DNA polymerase activity-IEA;DNA replication-IEA;DNA polymerase III complex-IEA;DNA-templated DNA replication-IEA;DNA biosynthetic process-IEA
Vidania-PENLEP_start_26374_stop_27645_strand_-1_pdhD	1272	ATGATATATGATTATATAATTTTAGGATGTGGTCCTGCAGGTTATTCAGCAGCTATAAATCTAAAAAATTTTAATAATAAAATTTTATGCATTGAAAAGAAAAAAATAGGTGGAGAATGTTTAAATTATGGTTGTATTCCTTCAAAGATATTTATTGAAATGTCTAAAAATAATTCAAACAATTATTTTATTAAAAAAAAAATAATAAGTTTTATTGCTAAGAATATGAAAAAAAATTTAAAAAATATGGGTATAAAACTTATAGAGAATAATGAAGGTTTAGTAAATAAGGATTTTGTTTCTATTAAAAATAATAAGTTTTTTTTTAAAAAACTTATTATTTGTACAGGTTCTAAATCTAAAAAAATTCATAACATAGATAATGATTTGGTTTTAACT…	Dihydrolipoyl dehydrogenase	Candidatus Vidania fulgoroideae	8.5E-178	AXN02430	CBE37_00460;ONB67_00825;ONB67_00825;pdhD;CBE37_00460;lpdA;lpdA;Calag_1243;PTO0546;lpd;pdhD;lpd;lpdA;lpdA;C9I84_023;pdhD;Calag_1243;PTO0546;CBE37_00460;lpdA;C9I84_023;lpd;PTO0546;C9I84_023;ONB67_00825;Calag_1243;ONB67_00825;lpd;C9I84_023;PTO0546;lpdA;Calag_1243;CBE37_00460;Calag_1243;PTO0546;pdhD;CBE37_00460;lpd;C9I84_023;pdhD;ONB67_00825;CBE37_00460;lpd;lpdA;Calag_1243;C9I84_023;lpd;pdhD;CBE37_00…	GO:0016668-IEA;GO:0000166-IEA;GO:0005737-IEA;GO:0050660-IEA;GO:0016491-IEA;GO:0006103-IEA;GO:0006090-IEA;GO:0004148-IEA	oxidoreductase activity, acting on a sulfur group of donors, NAD(P) as acceptor-IEA;nucleotide binding-IEA;cytoplasm-IEA;flavin adenine dinucleotide binding-IEA;oxidoreductase activity-IEA;2-oxoglutarate metabolic process-IEA;pyruvate metabolic process-IEA;dihydrolipoyl dehydrogenase (NADH) activity-IEA	GO:0004148;GO:0006090;GO:0006103;GO:0050660	dihydrolipoyl dehydrogenase (NADH) activity;pyruvate metabolic process;2-oxoglutarate metabolic process;flavin adenine dinucleotide binding	EC:1.8.1.4	dihydrolipoyl dehydrogenase	noIPR;noIPR;IPR036188;IPR036188;IPR023753;IPR004099;IPR016156;noIPR;noIPR;noIPR;noIPR;IPR050151;IPR012999;IPR016156;IPR036188	Fe(II) trafficking protein YggX superfamily;Fe(II) trafficking protein YggX superfamily;FAD/NAD(P)-binding domain superfamily;FAD/NAD(P)-binding domain superfamily;FAD/NAD(P)-binding domain;Pyridine nucleotide-disulphide oxidoreductase, dimerisation domain;FAD/NAD-linked reductase, dimerisation domain superfamily;FAD/NAD-linked reductase, dimerisation domain superfamily;FAD/NAD-linked reductase, …	PR00411 (PRINTS);PR00368 (PRINTS);G3DSA:3.50.50.60 (GENE3D);G3DSA:3.50.50.60 (GENE3D);PF07992 (PFAM);PF02852 (PFAM);G3DSA:3.30.390.30 (GENE3D);PIRSR000238-1 (PIRSR);PIRSR000350-4 (PIRSR);PIRSR000350-2 (PIRSR);PIRSR000350-3 (PIRSR);PTHR22912 (PANTHER);PS00076 (PROSITE_PATTERNS);SSF55424 (SUPERFAMILY);SSF51905 (SUPERFAMILY)	;;;;GO:0016491;;;;;;;GO:0004148/GO:0006090/GO:0050660/GO:0006103;GO:0016668;;	;;;;oxidoreductase activity;;;;;;;dihydrolipoyl dehydrogenase (NADH) activity/pyruvate metabolic process/flavin adenine dinucleotide binding/2-oxoglutarate metabolic process;oxidoreductase activity, acting on a sulfur group of donors, NAD(P) as acceptor;;
Vidania-PENLEP_start_27642_stop_28541_strand_-1_hypothetical	900	ATGAAAAAAAAAAATGTTAAAGTTCCTCATTTTTCTGATGAAAAAGTAGAAGCTAATATAATAGATATTTTAAAAAAAAATGGTTCATTAGTTAGTAAAAAAGAATTGATAATTAAAATAGAAACAGAAAAAATAGTAATTGATATTATTTCTCCATGTAATGGTTATTTTTACACAAAAAATAGAGTTGGAGATAAGGTTTTTCCTGGAAATATAATTGCACATATATATAAGAAAAAAAAAAAAAATAAAAGTATTAATTTTATTAAAGAAAATGTTGTAGATTGTAAAAATGTTTCATTTGATAGAGAGTATTTAACCACAACTTTTAATGAAATTGATGTTACAAATCTAATAGATCTCAGAAAAGAAATATTGTTTTATAAAAAAAAAGTTAGT…	2-oxo acid dehydrogenase subunit E2	Candidatus Vidania fulgoroideae	7.6E-119	AXN02431	sucB;sucB;sucB;sucB;ONB67_00830;sucB;sucB;C9I84_024;sucB;sucB;sucB;C9I84_024;sucB;sucB;sucB;ONB67_00830;sucB;sucB;sucB;sucB;sucB;sucB;sucB;ONB67_00830;sucB;sucB;C9I84_024;sucB;sucB;sucB;sucB;C9I84_024;sucB;sucB;sucB;sucB;sucB;ONB67_00830	GO:0016746-IEA;GO:0045252-IEA;GO:0005737-IEA;GO:0031405-IEA;GO:0016407-IEA;GO:0006099-IEA;GO:0005829-IEA;GO:0033512-IEA;GO:0006554-IEA;GO:0004149-IEA	acyltransferase activity-IEA;oxoglutarate dehydrogenase complex-IEA;cytoplasm-IEA;lipoic acid binding-IEA;acetyltransferase activity-IEA;tricarboxylic acid cycle-IEA;cytosol-IEA;L-lysine catabolic process to acetyl-CoA via saccharopine-IEA;lysine catabolic process-IEA;dihydrolipoyllysine-residue succinyltransferase activity-IEA	GO:0005737;GO:0016407;GO:0031405	cytoplasm;acetyltransferase activity;lipoic acid binding	EC:2.3.1	Acyltransferases	IPR023213;noIPR;IPR000089;IPR001078;IPR050743;noIPR;IPR011053;noIPR	Chloramphenicol acetyltransferase-like domain superfamily;Chloramphenicol acetyltransferase-like domain superfamily;Biotin/lipoyl attachment;2-oxoacid dehydrogenase acyltransferase, catalytic domain;2-oxoacid dehydrogenase family, E2 component;2-oxoacid dehydrogenase family, E2 component;Single hybrid motif;Single hybrid motif	G3DSA:3.30.559.10 (GENE3D);G3DSA:2.40.50.100 (GENE3D);PF00364 (PFAM);PF00198 (PFAM);PTHR43178 (PANTHER);cd06849 (CDD);SSF51230 (SUPERFAMILY);SSF52777 (SUPERFAMILY)	;;;GO:0016746;GO:0005737/GO:0016407/GO:0031405;;;	;;;acyltransferase activity;cytoplasm/acetyltransferase activity/lipoic acid binding;;;
Vidania-PENLEP_start_28522_stop_30615_strand_-1_kgd	2094	ATGAATAGATTCAAAATATTTAATTTAAAAAAAAAATGGGTTAAAAAGAATATAAAAAATGTAAATTTTGTAGAAAAAGAAGTTATATTTAAATATTTATTTCTTGCTCATTATTTTGAAAAAATAATGAGCAAGAAATTTTTTTCAAAAAAAAGATTTTCTATAGAAGGTTGTGAAATTTTAATTCCTTTTATTTTTTTACTAATAAAAAAATCTAAGACACATTTAGTTTTTTCAATGTCTCATAGAGGAAGATTAAATGTTTTGTATAATATATTTAAATATAATTTTACTTCTTGTTCAAATTTCCAAGATGAAGCTTTCCATCTTGGAGCCAAAAGAATTTACAAAAATAAAAAAATAGTTATATTACCTAATCCTTCTCATTTAGAATATTCA…	2-oxoglutarate dehydrogenase E1 component	Candidatus Vidania fulgoroideae	0.0E0	WDI79232	ONB67_00835;ONB67_00835;C9I84_025;ONB67_00835;C9I84_025;C9I84_025;C9I84_025;C9I84_025;C9I84_025;sucA;ONB67_00835;ONB67_00835;sucA;ONB67_00835;GJT96_00965;sucA;sucA;GJT96_00965;GJT96_00965;sucA;GJT96_00965;sucA;sucA;ONB67_00835;GJT96_00965;GJT96_00965;C9I84_025;GJT96_00965	GO:0016624-IEA;GO:0030976-IEA;GO:0045252-IEA;GO:0016491-IEA;GO:0006099-IEA;GO:0005829-IEA;GO:0004591-IEA	oxidoreductase activity, acting on the aldehyde or oxo group of donors, disulfide as acceptor-IEA;thiamine pyrophosphate binding-IEA;oxoglutarate dehydrogenase complex-IEA;oxidoreductase activity-IEA;tricarboxylic acid cycle-IEA;cytosol-IEA;oxoglutarate dehydrogenase (succinyl-transferring) activity-IEA	GO:0004591;GO:0005829;GO:0006099;GO:0030976;GO:0045252	oxoglutarate dehydrogenase (succinyl-transferring) activity;cytosol;tricarboxylic acid cycle;thiamine pyrophosphate binding;oxoglutarate dehydrogenase complex	EC:1.2.4.2	oxoglutarate dehydrogenase (succinyl-transferring)	IPR042179;IPR031717;noIPR;IPR005475;IPR011603;noIPR;IPR001017;IPR011603;IPR029061;IPR029061	Multifunctional 2-oxoglutarate metabolism enzyme, C-terminal domain superfamily;2-oxoglutarate dehydrogenase E1 component/KDG, C-terminal;2-oxoglutarate dehydrogenase E1 component/KDG, C-terminal;Transketolase-like, pyrimidine-binding domain;2-oxoglutarate dehydrogenase E1 component;2-oxoglutarate dehydrogenase E1 component;Dehydrogenase, E1 component;2-oxoglutarate dehydrogenase E1 component;Thi…	G3DSA:3.40.50.11610 (GENE3D);PF16870 (PFAM);G3DSA:3.40.50.12470 (GENE3D);PF02779 (PFAM);PIRSF000157 (PIRSF);G3DSA:3.40.50.970 (GENE3D);PF00676 (PFAM);PTHR23152 (PANTHER);SSF52518 (SUPERFAMILY);SSF52518 (SUPERFAMILY)	;;;;GO:0016624/GO:0030976;;GO:0016624;GO:0016624/GO:0030976/GO:0005829/GO:0006099/GO:0045252/GO:0004591;;	;;;;oxidoreductase activity, acting on the aldehyde or oxo group of donors, disulfide as acceptor/thiamine pyrophosphate binding;;oxidoreductase activity, acting on the aldehyde or oxo group of donors, disulfide as acceptor;oxidoreductase activity, acting on the aldehyde or oxo group of donors, disulfide as acceptor/thiamine pyrophosphate binding/cytosol/tricarboxylic acid cycle/oxoglutarate dehy…
Vidania-PENLEP_start_30608_stop_31954_strand_-1_infB	1347	ATGGCAATTGAAAATAATGGAGCAATTATAGGTGTTTTTGGAGATGTTGATAATGGAAAAACAACATTTTTATCTAAAATTTTTAATAAAAGTATTTATGAAGAAGATGGTATAACACAAAAGATTAGAGTTTTAGAGTTAAATTATAAATTTAAATCCCTAATTTTTATTGATACTCCTGGACATTATAGTTTTTCAACTGTTATAAATAAAATTATAAAAATTTCTGATATTAATATTGTAATAATAGATATTTTAAATGGTTTAAGTCAAAACTTGGTTAAAATATTAAAAAATATTTTATTATTTAAAAAAAATTCAATATTTTTAATTAATAAAATAGATACATTAAATAATGTTATAGAAAAAAGAAAAAAAATTAATAAAATAAAAAAAGAT…	MAG: translation initiation factor IF-2	Candidatus Vidania fulgoroideae	1.2E-166	WDI79379	COX31_01555;infB;C9I84_026;COX31_01555;ONB67_00840;ONB67_00840;COX31_01555;infB;C9I84_026;infB;ONB67_00840;COX31_01555;infB;ONB67_00840;COX31_01555;infB;infB;C9I84_026;infB;COX31_01555;infB;infB;C9I84_026;infB;C9I84_026;ONB67_00840;infB;infB;infB;infB	GO:0003743-IEA;GO:0005525-IEA;GO:0005737-IEA;GO:0003924-IEA;GO:0005829-IEA;GO:0006412-IEA;GO:0006413-IEA	translation initiation factor activity-IEA;GTP binding-IEA;cytoplasm-IEA;GTPase activity-IEA;cytosol-IEA;translation-IEA;translational initiation-IEA	GO:0003743;GO:0003924;GO:0005525;GO:0005737;GO:0006413	translation initiation factor activity;GTPase activity;GTP binding;cytoplasm;translational initiation	EC:3.6.1.15	nucleoside-triphosphate phosphatase	IPR000795;IPR027417;IPR005225;noIPR;noIPR;noIPR;IPR015760;IPR027417;IPR009000	Translational (tr)-type GTP-binding domain;P-loop containing nucleoside triphosphate hydrolase;Small GTP-binding domain;Small GTP-binding domain;Small GTP-binding domain;Small GTP-binding domain;Translation initiation factor IF- 2;P-loop containing nucleoside triphosphate hydrolase;Translation protein, beta-barrel domain superfamily	PF00009 (PFAM);G3DSA:3.40.50.300 (GENE3D);TIGR00231 (NCBIFAM);G3DSA:2.40.30.10 (GENE3D);PIRSR006809-2 (PIRSR);PIRSR006809-1 (PIRSR);PTHR43381 (PANTHER);SSF52540 (SUPERFAMILY);SSF50447 (SUPERFAMILY)	GO:0003924/GO:0005525;;GO:0005525;;;;GO:0006413/GO:0005737/GO:0003743;;	GTPase activity/GTP binding;;GTP binding;;;;translational initiation/cytoplasm/translation initiation factor activity;;
Vidania-PENLEP_start_32061_stop_32897_strand_1_prs	837	ATGAATATTTTTTTTAAAAAAAAAACAAAAAATATATTAAGAATTAAATATTTTCCTGATGGAGAAATAAATATAATTACAAAACTAAAAAATAAAATTAAAAAAGTATTTTTGCTATTTTTAATTAATAAAAATATAGAAAAAGAAATATTTAAAATATTTATGGTTATAGAAATATTTAGAAAATATGGAGTAAGAAAAATATTTTTATTAATACCTTACCTTAGATTCTCTAGACAAGATAAATTTATAATTAGTTCTCCATTAAAGTTGTTTTTAAAAATAATAGAAAATTTAAAAACAACTATGTTAATAACTTTTGATATACATTCAATACAAACTATAGGTTTTTCAAATAATTTAATTATAAAAAACATAAGTCTATTTCCCAAAATAATA…	Ribose-phosphate pyrophosphokinase	Candidatus Vidania fulgoroideae	4.3E-94	WDR79411	prs;prs;prs;prs;prs;prs;prs;prs;prs;JSR06_00110;prs;prs;C9I84_028;prs;C9I84_028;prs;prs;JSR06_00110;prs;prs;JSR06_00110;prs;prs;JSR06_00110;C9I84_028;JSR06_00110;prs;prs;prs;prs;prs;JSR06_00110;prs;prs;prs;prs;prs;prs;prs;prs;C9I84_028;C9I84_028;C9I84_028;prs;prs;prs;prs;prs;prs;prs;C9I84_028;C9I84_028	GO:0000287-IEA;GO:0005737-IEA;GO:0006164-IEA;GO:0004749-IEA;GO:0046872-IEA;GO:0009156-IEA;GO:0009165-IEA;GO:0006015-IEA;GO:0016301-IEA;GO:0002189-IEA;GO:0005524-IEA	magnesium ion binding-IEA;cytoplasm-IEA;purine nucleotide biosynthetic process-IEA;ribose phosphate diphosphokinase activity-IEA;metal ion binding-IEA;ribonucleoside monophosphate biosynthetic process-IEA;nucleotide biosynthetic process-IEA;5-phosphoribose 1-diphosphate biosynthetic process-IEA;kinase activity-IEA;ribose phosphate diphosphokinase complex-IEA;ATP binding-IEA	GO:0000287;GO:0002189;GO:0004749;GO:0005737;GO:0006015;GO:0006164	magnesium ion binding;ribose phosphate diphosphokinase complex;ribose phosphate diphosphokinase activity;cytoplasm;5-phosphoribose 1-diphosphate biosynthetic process;purine nucleotide biosynthetic process	EC:2.7.6.1	ribose-phosphate diphosphokinase	IPR029057;IPR029057;IPR029099;IPR005946;IPR000836;IPR029057;IPR029057	Phosphoribosyltransferase-like;Phosphoribosyltransferase-like;Ribose-phosphate pyrophosphokinase, N-terminal domain;Ribose-phosphate pyrophosphokinase;Phosphoribosyltransferase domain;Phosphoribosyltransferase-like;Phosphoribosyltransferase-like	G3DSA:3.40.50.2020 (GENE3D);G3DSA:3.40.50.2020 (GENE3D);PF13793 (PFAM);PTHR10210 (PANTHER);cd06223 (CDD);SSF53271 (SUPERFAMILY);SSF53271 (SUPERFAMILY)	;;;GO:0000287/GO:0009165/GO:0004749/GO:0006015/GO:0002189/GO:0005737/GO:0006164;;;	;;;magnesium ion binding/nucleotide biosynthetic process/ribose phosphate diphosphokinase activity/5-phosphoribose 1-diphosphate biosynthetic process/ribose phosphate diphosphokinase complex/cytoplasm/purine nucleotide biosynthetic process;;;
Vidania-PENLEP_start_32882_stop_33358_strand_1_hypothetical	477	ATGTTTAAAAAAATAAAATCAACAAGAAGAATAATAAATAAAAAAGAAGAAAATAAAATACCAGCAATAATATATGGAAAAAACATAAAAAATATAAATATATATATAAAAAAAAAAGAAATTAAATTTGGAAAATACAAAATACATTACAAAAATAAAATATATAAAAGTGTAATAAAAAACATACAATATAATCCAATAAATAATGAGATTTTACATATTGATTTCTATAAAATAAATAGAATAAAAAATATTGTAGAAGTACCTATAAAAATAAAAAACCCAAAAAAATACAATTATATTTTATCAATAAAAAAAATAAAATTAATATGTAAAATAAAAATACCAAAAGAAATATGTTTAAATATATCAAAAAACATAAAAAAAATAAGAGCAAAT…	50S ribosomal protein L25	Candidatus Vidania fulgoroideae	2.8E-59	AXN02435	C9I84_029;C9I84_029;rplY;DMIN_00280;DMIN_00280;ONB67_00855;DMIN_00280;ONB67_00855;DMIN_00280;rplY;rplY;DMIN_00280;rplY;rplY;ONB67_00855;C9I84_029;rplY;C9I84_029;DMIN_00280;rplY;DMIN_00280;ONB67_00855	GO:0008097-IEA;GO:0003735-IEA;GO:0022625-IEA;GO:1990904-IEA;GO:0005840-IEA;GO:0019843-IEA;GO:0006412-IEA	5S rRNA binding-IEA;structural constituent of ribosome-IEA;cytosolic large ribosomal subunit-IEA;ribonucleoprotein complex-IEA;ribosome-IEA;rRNA binding-IEA;translation-IEA	GO:0003735;GO:0005840;GO:0006412	structural constituent of ribosome;ribosome;translation			IPR020056;IPR029751;IPR029751;IPR011035	Large ribosomal subunit protein bL25/Gln-tRNA synthetase, N-terminal;Large ribosomal subunit protein bL25, L25 domain;Large ribosomal subunit protein bL25, L25 domain;Large ribosomal subunit protein bL25/Gln-tRNA synthetase, anti-codon-binding domain superfamily	G3DSA:2.40.240.10 (GENE3D);PF01386 (PFAM);cd00495 (CDD);SSF50715 (SUPERFAMILY)	;GO:0006412/GO:0003735/GO:0005840;GO:0006412/GO:0003735/GO:0005840;GO:0006412	;translation/structural constituent of ribosome/ribosome;translation/structural constituent of ribosome/ribosome;translation
Vidania-PENLEP_start_33355_stop_33858_strand_-1_rsmD	504	ATGAAAAAATTGTTTGTTTATAAAAATGTAAAACCAACAAAATCAAATGTAAAAAAATCTTTGTTTAGTGTTTTATCAAATTATATAGAAAATAAAATATGTTTAGATTTATTTTCAGGTAGTGGATCTTTAGGTATTGAGTCTTTATTAAGAAAAGCAAATAGTGTTTTTTTTAATGATATATGTTACAAAAATATTTTTAGAATAAAAAAAAATGTTAAAAGGTTAAATTTTAAAAATGCTTTTTTTTATAATTCAAATGCATTTACTTTTATTAAAAAAATTAATTTTAGTTTTGATTTAATTTTTATTGATCCTCCATATAAGTTATGTAATGGTAATAAGTTTTTAAAATTTATAGATAATTGTTTATTAAGATTAAAAAATAATGGAAAAATT…	16S rRNA (guanine(966)-N(2))-methyltransferase RsmD	Candidatus Vidania fulgoroideae	8.1E-61	WDI79382	rsmD;rsmD;rsmD;rsmD;rsmD;rsmD;C9I84_030;ONB67_00860;rsmD;rsmD;rsmD;ONB67_00860;yhhf;yhhf;C9I84_030;yhhf;rsmD;ONB67_00860;yhhf;yhhf;rsmD;C9I84_030;yhhf;C9I84_030;rsmD;ONB67_00860	GO:0006364-IEA;GO:0008168-IEA;GO:0031167-IEA;GO:0052913-IEA;GO:0032259-IEA;GO:0003676-IEA	rRNA processing-IEA;methyltransferase activity-IEA;rRNA methylation-IEA;16S rRNA (guanine(966)-N(2))-methyltransferase activity-IEA;methylation-IEA;nucleic acid binding-IEA	GO:0003676;GO:0008168;GO:0031167	nucleic acid binding;methyltransferase activity;rRNA methylation	EC:2.1.1	Transferring one-carbon groups	IPR029063;IPR004398;noIPR;IPR004398;IPR002052;noIPR;IPR029063	S-adenosyl-L-methionine-dependent methyltransferase superfamily;RNA methyltransferase, RsmD;RNA methyltransferase, RsmD;RNA methyltransferase, RsmD;DNA methylase, N-6 adenine-specific, conserved site;DNA methylase, N-6 adenine-specific, conserved site;S-adenosyl-L-methionine-dependent methyltransferase superfamily	G3DSA:3.40.50.150 (GENE3D);PIRSF004553 (PIRSF);PF03602 (PFAM);PTHR43542 (PANTHER);PS00092 (PROSITE_PATTERNS);cd02440 (CDD);SSF53335 (SUPERFAMILY)	;GO:0031167/GO:0008168;;GO:0031167/GO:0008168;GO:0008168/GO:0003676/GO:0032259;;	;rRNA methylation/methyltransferase activity;;rRNA methylation/methyltransferase activity;methyltransferase activity/nucleic acid binding/methylation;;
Vidania-PENLEP_start_33861_stop_34085_strand_-1_hypothetical	225	ATGAAATTGGTAAACATAGCGGACTTATTTTTTGAGCTTTTTTATAGAAATATTAAAAAGAATTTCTTCAAAATCGGAAAAACAAATATTGTAATTCCGAACCAAATTTTTTTAAAAGGTGTAGAGACTAAACGGAGAATGCCTATAATAGGTAAAGATATAGTCCATAATGAAAATCCGCCGCTTAATAGCTTACCGGTTCAATTCCGGTCTTCGGTATTTTAA	---NA---
Vidania-PENLEP_start_34118_stop_35287_strand_1_iscS	1170	ATGAATAAAAAAATTTACTTTGATAATGCTTCTACAACAAAAATAGATAAAAATGTTATTAAAAAAATGTTTTTATACATGAAAAAAAATTATGGTAACTACTCATCAAACAATATTTTTGGAATAAAAATAAAAAATATTGTAAAAAATATAAGAAAAAAAATATCAAAGATAATAAACTGTAGCAAAAAAGAAATTATATTTACTTCAGGTGCAACTGAAGCTAATAATTTAGCAATAAAAGGCTATGCTTTCTCAAGTGAAAAAAAAAAAACATTTTTAACTTTTAACATAGAACACAAATCTGTATTAAATGTATATAAAAAAATAGAAAAATTTGGTCATAAAGTTTTCTATTTAAAAGCTAAAGAAGATGGAATTTATAGTATAAAAATGATT…	IscS subfamily cysteine desulfurase	Candidatus Vidania fulgoroideae	1.6E-207	WDI79383	iscS;iscS;iscS;iscS;iscS;iscS;C9I84_031;iscS;iscS;ONB67_00865;iscS;iscS;C9I84_031;C9I84_031;iscS;ONB67_00865;iscS;iscS;C9I84_031;iscS;ONB67_00865;iscS;iscS;iscS;iscS;iscS	GO:0005737-IEA;GO:0031071-IEA;GO:0030170-IEA;GO:0046872-IEA;GO:0044571-IEA;GO:0016020-IEA;GO:0008483-IEA;GO:0016740-IEA;GO:0051537-IEA;GO:0016226-IEA;GO:0051536-IEA	cytoplasm-IEA;cysteine desulfurase activity-IEA;pyridoxal phosphate binding-IEA;metal ion binding-IEA;[2Fe-2S] cluster assembly-IEA;membrane-IEA;transaminase activity-IEA;transferase activity-IEA;2 iron, 2 sulfur cluster binding-IEA;iron-sulfur cluster assembly-IEA;iron-sulfur cluster binding-IEA	GO:0005739;GO:0005829;GO:0016226;GO:0031071	mitochondrion;cytosol;iron-sulfur cluster assembly;cysteine desulfurase activity	EC:2.8.1.7	cysteine desulfurase	IPR015422;IPR000192;IPR015421;IPR016454;noIPR;noIPR;noIPR;noIPR;IPR020578;IPR015424	Pyridoxal phosphate-dependent transferase, small domain;Aminotransferase class V domain;Pyridoxal phosphate-dependent transferase, major domain;Cysteine desulfurase;Cysteine desulfurase;Cysteine desulfurase;Cysteine desulfurase;Cysteine desulfurase;Aminotransferase class-V, pyridoxal-phosphate binding site;Pyridoxal phosphate-dependent transferase	G3DSA:3.90.1150.10 (GENE3D);PF00266 (PFAM);G3DSA:3.40.640.10 (GENE3D);PIRSF005572 (PIRSF);PIRSR000524-50 (PIRSR);PIRSR602129-50 (PIRSR);PIRSR001434-2 (PIRSR);PTHR11601 (PANTHER);PS00595 (PROSITE_PATTERNS);SSF53383 (SUPERFAMILY)	;;;;;;;GO:0005829/GO:0016226/GO:0031071/GO:0005739;;	;;;;;;;cytosol/iron-sulfur cluster assembly/cysteine desulfurase activity/mitochondrion;;
Vidania-PENLEP_start_35284_stop_35661_strand_1_iscU	378	ATGAAATACAATAAAAAAATAATTAAACTATTTAAAAAAATAAAAAATTCTGGAAAAATAAAAAACAGCAAATTAGTAGGTACTGGAATTGTTGGATCTCCAGCTTGTGGAGATGTGATAAAATTACAAATATTAATTGACAATAATTTTATAATTAAAAAAGCAAGATTTAAAACCTATGGATGTGGATCTGCTATAGCTTCAAGTAACTATTTAACAAAAATTCTTATAGGTAAAACAATAGAACAAGCAAAAAAAATAAAAAACACAGAAATATTAAAACATTTAAAACTCCCAAAAATAAAAATTCATTGTTCTATATTAGCAGAACAAGTATTAAAAAAAGCAATTAAAAATCTATTTCATAAAAGGAAATAA	Fe-S cluster assembly scaffold IscU	Candidatus Vidania fulgoroideae	9.8E-65	WDI79384	iscU;iscU;CMM96_02310;CMM96_02310;iscU;GpartN1_g6503.t1;iscU;iscU;iscU;iscU;iscU;ONB67_00870;EXIGLDRAFT_599613;GpartN1_g6503.t1;GpartN1_g6503.t1;C9I84_032;C9I84_032;GpartN1_g6503.t1;C9I84_032;iscU;GpartN1_g6503.t1;ONB67_00870;EXIGLDRAFT_599613;ONB67_00870;GpartN1_g6503.t1;GpartN1_g6503.t1;EXIGLDRAFT_599613;EXIGLDRAFT_599613;EXIGLDRAFT_599613;EXIGLDRAFT_599613;iscU;CMM96_02310;iscU;EXIGLDRAFT_5996…	GO:0005506-IEA;GO:0005759-IEA;GO:0005739-IEA;GO:0046872-IEA;GO:0051537-IEA;GO:0016226-IEA;GO:0051536-IEA	iron ion binding-IEA;mitochondrial matrix-IEA;mitochondrion-IEA;metal ion binding-IEA;2 iron, 2 sulfur cluster binding-IEA;iron-sulfur cluster assembly-IEA;iron-sulfur cluster binding-IEA	GO:0005506;GO:0016226;GO:0051536	iron ion binding;iron-sulfur cluster assembly;iron-sulfur cluster binding			noIPR;IPR002871;noIPR;IPR002871;IPR002871;noIPR	GroEL-like apical domain superfamily;NIF system FeS cluster assembly, NifU, N-terminal;NIF system FeS cluster assembly, NifU, N-terminal;NIF system FeS cluster assembly, NifU, N-terminal;NIF system FeS cluster assembly, NifU, N-terminal;NIF system FeS cluster assembly, NifU, N-terminal	G3DSA:3.90.1010.10 (GENE3D);PF01592 (PFAM);PIRSR000375-1 (PIRSR);PTHR10093 (PANTHER);cd06664 (CDD);SSF82649 (SUPERFAMILY)	;GO:0016226/GO:0005506/GO:0051536;;GO:0016226/GO:0005506/GO:0051536;GO:0016226/GO:0005506/GO:0051536;	;iron-sulfur cluster assembly/iron ion binding/iron-sulfur cluster binding;;iron-sulfur cluster assembly/iron ion binding/iron-sulfur cluster binding;iron-sulfur cluster assembly/iron ion binding/iron-sulfur cluster binding;
Vidania-PENLEP_start_35641_stop_36867_strand_-1_lysU	1227	ATGAAAATAATAGGAAGAATCATTAATATAAGGATCTTTAAAAAAATTATTTTTTTAAAGTTGGTGAATATTAAAAAAAACATTCAAGTTGTAATAAATGATAATATAAAATTTTTTGAAAAAAAATTAAAAATAGGATATATTATAAAGGTATTAGGTAAATTAGGTAAAACAAAAAGTGGTGAGAATTCAATATTTTACAAAAAGATTATTTTGATTAAAAAATGTGATTTGTTTCCAAACAAATATTTTAAAAATATTAATAGAGAATTTTCATATAGAAAACGGTATATAGATTTGATTATTAATAATAAATCTAAATCTGTTTTTAAAAACAGATTTAGATTTATTAAAAATGTCAGAAAATATTTTTACAGAAAGAAATTTATAGAAGTTGAA…	lysine--tRNA ligase	Candidatus Vidania fulgoroideae	3.5E-216	WDI79239	ONB67_00875;C9I84_033;C9I84_033;lysS;ONB67_00875;lysS;C9I84_033;lysS;lysS;ONB67_00875;ONB67_00875;ONB67_00875;C9I84_033;C9I84_033;lysS;lysS;C9I84_033;C9I84_033;lysS;ONB67_00875;ONB67_00875;C9I84_033;lysS;ONB67_00875;C9I84_033;lysS;lysS;lysS	GO:0000287-IEA;GO:0005737-IEA;GO:0004824-IEA;GO:0004812-IEA;GO:0046872-IEA;GO:0005829-IEA;GO:0006430-IEA;GO:0000049-IEA;GO:0006412-IEA;GO:0005524-IEA;GO:0003676-IEA	magnesium ion binding-IEA;cytoplasm-IEA;lysine-tRNA ligase activity-IEA;aminoacyl-tRNA ligase activity-IEA;metal ion binding-IEA;cytosol-IEA;lysyl-tRNA aminoacylation-IEA;tRNA binding-IEA;translation-IEA;ATP binding-IEA;nucleic acid binding-IEA	GO:0000049;GO:0004824;GO:0005524;GO:0005829;GO:0006430	tRNA binding;lysine-tRNA ligase activity;ATP binding;cytosol;lysyl-tRNA aminoacylation	EC:6.1.1.6	lysine--tRNA ligase	IPR018149;IPR045864;IPR004365;IPR012340;IPR004364;noIPR;IPR006195;IPR012340;IPR045864	Lysyl-tRNA synthetase, class II, C-terminal;Class II Aminoacyl-tRNA synthetase/Biotinyl protein ligase (BPL) and lipoyl protein ligase (LPL);OB-fold nucleic acid binding domain, AA-tRNA synthetase-type;Nucleic acid-binding, OB-fold;Aminoacyl-tRNA synthetase, class II (D/K/N);Aminoacyl-tRNA synthetase, class II (D/K/N);Aminoacyl-tRNA synthetase, class II;Nucleic acid-binding, OB-fold;Class II Amin…	PR00982 (PRINTS);G3DSA:3.30.930.10 (GENE3D);PF01336 (PFAM);G3DSA:2.40.50.140 (GENE3D);PF00152 (PFAM);PTHR42918 (PANTHER);PS50862 (PROSITE_PROFILES);SSF50249 (SUPERFAMILY);SSF55681 (SUPERFAMILY)	GO:0004824/GO:0005524/GO:0005737/GO:0000166/GO:0006430;;GO:0003676;;GO:0006418/GO:0005524/GO:0000166/GO:0004812;GO:0005829/GO:0006430/GO:0000049/GO:0004824;;;	lysine-tRNA ligase activity/ATP binding/cytoplasm/nucleotide binding/lysyl-tRNA aminoacylation;;nucleic acid binding;;tRNA aminoacylation for protein translation/ATP binding/nucleotide binding/aminoacyl-tRNA ligase activity;cytosol/lysyl-tRNA aminoacylation/tRNA binding/lysine-tRNA ligase activity;;;
Vidania-PENLEP_start_36842_stop_37639_strand_-1_prfB	798	TTGATTTCATATTCAAAAAAAAAGTCAGATTTTAAATATCTTGATAAAGAATTAAAAAAAATTTTAAAAAATATTAAAGTTAAAGAGAAAAAATTTTTTTTTAATAAAAAAAAAAATTGCTATATGGAAATATTTTCTAAAAAAGGAGGCATAGATTCCAATTATTGTGTAAGTATATTATATGAACAATATAGAAATTTTTTTATTTTAGAAAATATAAATTTTAAAGTATTAAAAACTAAAACAAATAATGGTATTATAAAATATGTACTTATTTTTATAGAGAGAGAATATGAATTTTTAAAATTTGAAAATGGTGCAAACAAATTTATAAGAAAATCAAAAACTAAAATTTCAGAATTAAAACATACTTGTTATTGTAGTGTTAAAATAACTCCA…	PCRF domain-containing protein	Candidatus Vidania fulgoroideae	2.4E-116	WDI79481	C9I84_045;prfB;C9I84_045;C9I84_034;prfB;C9I84_034;prfB;C9I84_034;prfB;C9I84_045;C9I84_045	GO:0005737-IEA;GO:0003747-IEA;GO:0006415-IEA;GO:0006412-IEA;GO:0016149-IEA	cytoplasm-IEA;translation release factor activity-IEA;translational termination-IEA;translation-IEA;translation release factor activity, codon specific-IEA	GO:0003747;GO:0006415	translation release factor activity;translational termination			noIPR;IPR005139;noIPR;IPR000352;noIPR;IPR045853	Radical SAM;Peptide chain release factor;Peptide chain release factor;Peptide chain release factor class I;Peptide chain release factor class I;Peptide chain release factor class I superfamily	G3DSA:3.30.70.1660 (GENE3D);PF03462 (PFAM);G3DSA:3.30.160.20 (GENE3D);PF00472 (PFAM);PTHR43116 (PANTHER);SSF75620 (SUPERFAMILY)	;GO:0006415;;GO:0003747/GO:0006415;;	;translational termination;;translation release factor activity/translational termination;;
Vidania-PENLEP_start_37730_stop_38533_strand_-1_dapA	804	ATGAATAAAAAAGGAAAGATAAACTATAAAGAATTTAAAATGTTAATTAGAAATAATATTGATAATGTTGATGGTTTTGTAGTATGTGGTACAACTGGAGAAGCTACATGTTTAAGAACAAAAGAAAAAATAAAGTTAGCAAAACTTTCAAGGAAAATTATTAAAAACAAACCTTTAATAATTGGAAATTGTGAAATTTCTACTTCTAAAGCAATTGATTTAAATTTAAAACTAAAAAAAATAGGTGTAGATGCAATTTTACAAAATGTTCCTTATTATAATTGTAAAGATAATAGAAATATTTTTTATCATTTTAAAGAAATAGATAAAAGTAATATTCCAATTATATTATACAATGTTCCTTCAAGAACAGGGATAGATATTGATATTAAAACAATA…	4-hydroxy-tetrahydrodipicolinate synthase	Candidatus Vidania fulgoroideae	3.2E-120	WDI79240	dapA;dapA;dapA;dapA;dapA;dapA;dapA;dapA;dapA;dapA;dapA;dapA;dapA;dapA;dapA;dapA;dapA;dapA;dapA;dapA;dapA;dapA;dapA;dapA;dapA;dapA;dapA;dapA;dapA;dapA	GO:0044281-IEA;GO:0005737-IEA;GO:0009085-IEA;GO:0009089-IEA;GO:0005829-IEA;GO:0016829-IEA;GO:0008840-IEA;GO:0019877-IEA	small molecule metabolic process-IEA;cytoplasm-IEA;lysine biosynthetic process-IEA;lysine biosynthetic process via diaminopimelate-IEA;cytosol-IEA;lyase activity-IEA;4-hydroxy-tetrahydrodipicolinate synthase activity-IEA;diaminopimelate biosynthetic process-IEA	GO:0005509;GO:0008840;GO:0009089	calcium ion binding;4-hydroxy-tetrahydrodipicolinate synthase activity;lysine biosynthetic process via diaminopimelate	EC:4.2.1;EC:4.3.3.7	Carbon-oxygen lyases;4-hydroxy-tetrahydrodipicolinate synthase	IPR002220;IPR002220;IPR002220;IPR013785;IPR005263;IPR002220;IPR020625;IPR002048;noIPR	DapA-like;DapA-like;DapA-like;Aldolase-type TIM barrel;4-hydroxy-tetrahydrodipicolinate synthase, DapA;DapA-like;Schiff base-forming aldolase, active site;EF-hand domain;EF-hand domain	PR00146 (PRINTS);PF00701 (PFAM);PIRSF001365 (PIRSF);G3DSA:3.20.20.70 (GENE3D);TIGR00674 (NCBIFAM);PTHR12128 (PANTHER);PS00666 (PROSITE_PATTERNS);PS50222 (PROSITE_PROFILES);SSF51569 (SUPERFAMILY)	GO:0016829;GO:0016829;GO:0016829;;GO:0008840/GO:0009089;GO:0016829/GO:0008840;GO:0016829;GO:0005509;	lyase activity;lyase activity;lyase activity;;4-hydroxy-tetrahydrodipicolinate synthase activity/lysine biosynthetic process via diaminopimelate;lyase activity/4-hydroxy-tetrahydrodipicolinate synthase activity;lyase activity;calcium ion binding;	dapA	Lysine biosynthesis
Vidania-PENLEP_start_38583_stop_39506_strand_1_tilS	924	ATGAAAATATTTAAACTAAATATATATAATAAAATAATAAAAAAAAAAAAAAAAATAGGCATAGCATTTAGTGGAGGTTTAGACTCAAGTATATTATTAAAAACATGTAAAAAGAAATTTTTAAAAAACAAAATTTTTGTTATACATGTAAATCATAACTTAAATAAAAAATCAAAAAAATGGCAACTTTTTTGCAAAAAAGTTGCAAAAAAAAAAAGACTTATATTTAAATATAAATCAATTATTATAAAAAAAAAAAACACTAAAAAATATGGTTTAGAAGCAGAAGCAAGAAAACAAAGATATAAAAGTATAATTAAAATTGCAAAAAAAAACAAAATTAATTATATCTTTTTTGCTCACCATCTAAATGATCAAATAGAAACATTTTTTCTTAGA…	tRNA lysidine(34) synthetase TilS	Candidatus Vidania fulgoroideae	1.2E-142	AXN02442	tilS;tilS;tilS;tilS;tilS;tilS;tilS;tilS;tilS;tilS;tilS;tilS;tilS;tilS;tilS;tilS;tilS;tilS;tilS;tilS;tilS;tilS;tilS;tilS;tilS;tilS;tilS;tilS;tilS;tilS;tilS;tilS;tilS	GO:0005737-IEA;GO:0016879-IEA;GO:0008033-IEA;GO:0006400-IEA;GO:0032267-IEA;GO:0016874-IEA;GO:0005524-IEA	cytoplasm-IEA;ligase activity, forming carbon-nitrogen bonds-IEA;tRNA processing-IEA;tRNA modification-IEA;tRNA(Ile)-lysidine synthase activity-IEA;ligase activity-IEA;ATP binding-IEA	GO:0005524;GO:0008033;GO:0016879	ATP binding;tRNA processing;ligase activity, forming carbon-nitrogen bonds	EC:6.3	Forming carbon-nitrogen bonds	IPR012795;IPR011063;IPR014729;IPR012094;IPR012094;IPR012795;noIPR	tRNA(Ile)-lysidine synthase, N-terminal;tRNA(Ile)-lysidine/2-thiocytidine synthase, N-terminal;Rossmann-like alpha/beta/alpha sandwich fold;tRNA(Ile)-lysidine synthase;tRNA(Ile)-lysidine synthase;tRNA(Ile)-lysidine synthase, N-terminal;tRNA(Ile)-lysidine synthase, N-terminal	TIGR02432 (NCBIFAM);PF01171 (PFAM);G3DSA:3.40.50.620 (GENE3D);PTHR43033 (PANTHER);MF_01161 (HAMAP);cd01992 (CDD);SSF52402 (SUPERFAMILY)	GO:0008033/GO:0005524/GO:0000166/GO:0016879;;;GO:0008033/GO:0005524/GO:0000166/GO:0016879;GO:0008033/GO:0005524/GO:0000166/GO:0016879;GO:0008033/GO:0005524/GO:0000166/GO:0016879;	tRNA processing/ATP binding/nucleotide binding/ligase activity, forming carbon-nitrogen bonds;;;tRNA processing/ATP binding/nucleotide binding/ligase activity, forming carbon-nitrogen bonds;tRNA processing/ATP binding/nucleotide binding/ligase activity, forming carbon-nitrogen bonds;tRNA processing/ATP binding/nucleotide binding/ligase activity, forming carbon-nitrogen bonds;
Vidania-PENLEP_start_39494_stop_40549_strand_1_hypothetical	1056	ATGTTTAAAATAATAGTAAAAAAATTTGGAGGAGCAGCACTAAAAAATATTAAAAACATTAAAAACATTTGTAAGATAATAAAAAAATATGTTCTTTCAAATAAAAAAATTATAGTAGTAGTTTCTGCACCTAAAAATTTTACAGATTTATTAAACAAAATAAGCATAAAAAACATAAAAAACTTTAGAGAAAAAAGTGTTCTATTATCTTGTGGAGAACAAATATCAAGTTCAATAATGAGTGGTTTATTAAAAAACATAGGTATAAAATCTATATCTTTACAAGGATGGCAAATTCCTATTTTTTGTAAAAATAAAGATATTATATATATATACAAAAACAAAATAAAAAAAATTCTTAAAAAATATGATGTAATAGTAATTAGTGGTTTTCAAGGT…	aspartate kinase	Candidatus Vidania fulgoroideae	2.3E-125	AXN02443	IDH30_05710;IDH30_05710;lysC;IDH30_05710;CMJ06_05355;lysC;IDH30_05710;lysC;lysC;C9I84_037;lysC;lysC;lysC;CMI74_05590;lysC;ONB67_00890;ONB67_00890;CMI74_05590;IDH30_05710;CMI74_05590;lysC;CMJ06_05355;C9I84_037;CMJ06_05355;C9I84_037;CMJ06_05355;IDH30_05710;IDH30_05710;IDH30_05710;C9I84_037;lysC;lysC;lysC;lysC;CMI74_05590;CMJ06_05355;CMI74_05590;lysC;C9I84_037;CMI74_05590;ONB67_00890;lysC;lysC;ONB67…	GO:0009085-IEA;GO:0004072-IEA;GO:0005829-IEA;GO:0009089-IEA;GO:0009088-IEA;GO:0009090-IEA;GO:0016301-IEA;GO:0019877-IEA;GO:0005524-IEA	lysine biosynthetic process-IEA;aspartate kinase activity-IEA;cytosol-IEA;lysine biosynthetic process via diaminopimelate-IEA;threonine biosynthetic process-IEA;homoserine biosynthetic process-IEA;kinase activity-IEA;diaminopimelate biosynthetic process-IEA;ATP binding-IEA	GO:0004072;GO:0005829;GO:0009089;GO:0009090	aspartate kinase activity;cytosol;lysine biosynthetic process via diaminopimelate;homoserine biosynthetic process	EC:2.7.2.4	aspartate kinase	IPR036393;IPR001048;noIPR;noIPR;IPR036393	Acetylglutamate kinase-like superfamily;Aspartate/glutamate/uridylate kinase;Aspartate/glutamate/uridylate kinase;Aspartate/glutamate/uridylate kinase;Acetylglutamate kinase-like superfamily	G3DSA:3.40.1160.10 (GENE3D);PF00696 (PFAM);PIRSR000726-1 (PIRSR);PTHR21499 (PANTHER);SSF53633 (SUPERFAMILY)	;;;GO:0005829/GO:0004072/GO:0009089/GO:0009090;	;;;cytosol/aspartate kinase activity/lysine biosynthetic process via diaminopimelate/homoserine biosynthetic process;		Lysine biosynthesis
Vidania-PENLEP_start_42944_stop_43093_strand_-1_rpmG	150	ATGAAAAAAAATAAAAAACATTATATAAAATATTTTTCTTTAAGTGGTAGTGGGCATTTTTATATTTTTAAAAAAACAAAAAATATAAAGTTATCCTTAAAGAAATTTGATCCTATTTTTCAAAAACATTTTGTATATAAAATCAAATGA	50S ribosomal protein L33	Candidatus Vidania fulgoroideae	3.0E-16	WDI79390	rpmG;rpmG;rpmG;rpmG;rpmG;rpmG;rpmG;rpmG;rpmG;rpmG;rpmG;rpmG;rpmG;rpmG;C9I84_040;rpmG;C9I84_040;rpmG;rpmG;rpmG;rpmG;rpmG;rpmG;C9I84_040;rpmG;rpmG;rpmG;rpmG;rpmG;rpmG;rpmG;rpmG;rpmG;rpmG;rpmG;rpmG;C9I84_040;rpmG;rpmG;rpmG;rpmG;rpmG;rpmG;rpmG;C9I84_040;rpmG	GO:0005737-IEA;GO:0003735-IEA;GO:0022625-IEA;GO:1990904-IEA;GO:0005840-IEA;GO:0006412-IEA	cytoplasm-IEA;structural constituent of ribosome-IEA;cytosolic large ribosomal subunit-IEA;ribonucleoprotein complex-IEA;ribosome-IEA;translation-IEA	GO:0003735;GO:0005840;GO:0006412	structural constituent of ribosome;ribosome;translation			IPR001705;IPR038584;IPR011332	Large ribosomal subunit protein bL33;Large ribosomal subunit protein bL33 superfamily;Zinc-binding ribosomal protein	TIGR01023 (NCBIFAM);G3DSA:2.20.28.120 (GENE3D);SSF57829 (SUPERFAMILY)	GO:0006412/GO:0003735/GO:0005840;;GO:0006412	translation/structural constituent of ribosome/ribosome;;translation
Vidania-PENLEP_start_43080_stop_43235_strand_-1_hypothetical	156	ATGAAAAAGCCTCTTTTTGGAAATAAAAAATCAAAGTCAAATAAGAAAACTAATAGAAAATTCAAAGTTAATAAACAAGTATATAAATCTAATAGTGTTAGAATAAAAGATTCTGTACAATATATAAAATTTTTAAAAAAAAATGAAAAAAAATAA	large subunit ribosomal protein L28	Candidatus Vidania fulgoroideae	6.8E-14	WDI79245	ONB67_00910;ONB67_00910;C9I84_041;C9I84_041;ONB67_00910	GO:0003735-IEA;GO:1990904-IEA;GO:0005840-IEA	structural constituent of ribosome-IEA;ribonucleoprotein complex-IEA;ribosome-IEA	GO:0003735	structural constituent of ribosome			IPR037147;IPR034704	Large ribosomal subunit protein bL28 superfamily;Large ribosomal subunit protein bL28/bL31-like superfamily	G3DSA:2.30.170.40 (GENE3D);SSF143800 (SUPERFAMILY)	GO:0003735;	structural constituent of ribosome;
Vidania-PENLEP_start_43285_stop_45516_strand_1_metE	2232	ATGCTATATTCACACATATTAGGTACTACAAAAATAGATAACAAAAGAAAACTAAAAAAAATAGTAGAAGAATTTATATGCTCAAAAAAAAATGCAAAAAATGAAAAAAAATTAATTATAAATATCAGAAAAATAAAAAAAAAAATATGTAAAATGCAAGAAAAAAAATTAGATATAACAACATTTGGAATGTTTCCATATTATGACAAGATTTTAACAACAATGTTGTATTTAGGTATATTACCAAAAAGATATTTCAATAAAAAAACTATTGGAATAAAAAAAATGTTTCAAATAGCAAAAGGAAATAAAAATAAAAAACCTTTAGAAATGACTAAATGGTTTAATACAAATTACCATTATTTAGTTCCTGAACTATCAAAAATTACATTAAAAAAA…	5-methyltetrahydropteroyltriglutamate--homocysteine S-methyltransferase	Candidatus Vidania fulgoroideae	0.0E0	WDI79392	C9I84_042;C9I84_042;metE;metE;C9I84_042;metE;metE;C9I84_042;metE;C9I84_042;metE;metE;C9I84_042;metE;metE;metE;metE;metE	GO:0009086-IEA;GO:0008270-IEA;GO:0046872-IEA;GO:0008168-IEA;GO:0003871-IEA;GO:0032259-IEA	methionine biosynthetic process-IEA;zinc ion binding-IEA;metal ion binding-IEA;methyltransferase activity-IEA;5-methyltetrahydropteroyltriglutamate-homocysteine S-methyltransferase activity-IEA;methylation-IEA	GO:0003871;GO:0008270;GO:0009086	5-methyltetrahydropteroyltriglutamate-homocysteine S-methyltransferase activity;zinc ion binding;methionine biosynthetic process	EC:2.1.1.14	5-methyltetrahydropteroyltriglutamate--homocysteine S-methyltransferase	IPR002629;IPR038071;IPR006276;noIPR;IPR013215;IPR038071;noIPR;noIPR;noIPR;noIPR;IPR038071;IPR038071	Cobalamin-independent methionine synthase MetE, C-terminal/archaeal;UROD/MetE-like superfamily;Cobalamin-independent methionine synthase;Cobalamin-independent methionine synthase;Cobalamin-independent methionine synthase MetE, N-terminal;UROD/MetE-like superfamily;UROD/MetE-like superfamily;UROD/MetE-like superfamily;UROD/MetE-like superfamily;UROD/MetE-like superfamily;UROD/MetE-like superfamily…	PF01717 (PFAM);G3DSA:3.20.20.210 (GENE3D);PIRSF000382 (PIRSF);NF003556 (NCBIFAM);PF08267 (PFAM);G3DSA:3.20.20.210 (GENE3D);PIRSR000382-1 (PIRSR);PIRSR000382-3 (PIRSR);PIRSR000382-2 (PIRSR);PTHR30519 (PANTHER);SSF51726 (SUPERFAMILY);SSF51726 (SUPERFAMILY)	GO:0009086/GO:0008270/GO:0003871;;GO:0009086/GO:0008270/GO:0003871;;GO:0008652/GO:0008270/GO:0003871;;;;;;;	methionine biosynthetic process/zinc ion binding/5-methyltetrahydropteroyltriglutamate-homocysteine S-methyltransferase activity;;methionine biosynthetic process/zinc ion binding/5-methyltetrahydropteroyltriglutamate-homocysteine S-methyltransferase activity;;amino acid biosynthetic process/zinc ion binding/5-methyltetrahydropteroyltriglutamate-homocysteine S-methyltransferase activity;;;;;;;	metE	Methionine biosynthesis
[truncated: 88 more rows]

## Sheet: Table S3
Table S3. Ca. Purcelliella Genome: gene prediction and annotation.
Candidatus Purcelliella PENLEP
Sequence Name	Sequence Length	Sequence Data	Sequence Description	Blast Top Hit Taxonomy Name	Blast Top Hit E-Value	Blast Top Hit Accession	Mapping Gene Name	Mapping GO ID	Mapping GO Term	Annotation GO ID	Annotation GO Term	Enzyme Code	Enzyme Name	InterPro Accession	InterPro Name	InterPro Signatures	InterPro GO ID	InterPro GO Term	Reference (gene abbreviation) in main manuscript	Associated pathway
[truncated: 436 more rows]

## Sheet: Table S4
Table S4. Ca. Rickettsia Genome: gene prediction and annotation.																				Prediction
Rickettsia PENLEP
[truncated: 1,743 more rows]

## Sheet: Table S5
Table S5. Ca. Wolbachia Genome: gene prediction and annotation.
Wolbachia PENLEP
[truncated: 1,687 more rows]

## Sheet: Table S6
Table S6. Ca. Phytoplasma Genome: gene prediction and annotation.
Candidatus Phytoplasma PENLEP
[truncated: 637 more rows]

## Sheet: Table S7
Table S7. Ca. Arsenophonus Genome: gene prediction and annotation.
Candidatus Arsenophonus PENLEP
[truncated: 3,886 more rows]

## Sheet: Table S8
Table S8. Information on bacteria-specific 16S probes used for fluorescence in situ hybridization.
[truncated: 8 more rows]
